# Supplementary material for: Small nucleolar RNA Sf-15 regulates proliferation and apoptosis of Spodoptera frugiperda Sf9 cells
Source: BMC Mol Biol. 2019 Apr 11;20:12. doi: 10.1186/s12867-019-0128-9 (PMC6458620; doi:10.1186/s12867-019-0128-9)
Supplement: Supplementary file 1 — Additional file 1: Table S1. Differentially expressed gene list upon Sf-15 overexpression and repression. ASO and Sf-15 means cells were transfected with antisense oligonucleotides of Sf-15 and overexpression vector pBac[A3-EGFP-A3-Sf-15], respectively. [file 12867_2019_128_MOESM1_ESM.xlsx]

## Sheet: Sf9 vs ASO
geneID	Sf9_rawfragments(19586210)	ASO_rawfragments(19743556)	Sf9_FPKM	ASO_FPKM	log2	Up-Down-Regulation(ASO/Sf9)
Unigene24276_All	0	131	0	25.2284	14.6228	6.22242e-40
Unigene16938_All	0	23	0	4.8338	12.2389	1.31198e-07
Unigene28116_All	0	17	0	4.2838	12.0647	8.1979e-06
CL2990.Contig1_All	0	63	0	4.2659	12.0586	1.39987e-19
Unigene29152_All	0	32	0	4.2098	12.0395	2.65622e-10
Unigene9804_All	0	21	0	3.9837	11.9599	5.20616e-07
CL1358.Contig1_All	0	27	0	3.885	11.9237	8.33186e-09
Unigene7199_All	0	22	0	3.5829	11.8069	2.6135e-07
Unigene28399_All	0	14	0	3.1515	11.6218	6.48022e-05
Unigene29111_All	0	13	0	3.0343	11.5671	0.000129088
Unigene29659_All	0	14	0	2.9301	11.5167	6.48022e-05
Unigene28809_All	0	15	0	2.7427	11.4214	3.25308e-05
CL2039.Contig2_All	0	15	0	2.6198	11.3552	3.25308e-05
Unigene29706_All	0	13	0	2.562	11.3231	0.000129088
Unigene27676_All	0	13	0	2.3185	11.179	0.000129088
Unigene13247_All	0	13	0	1.9538	10.9321	0.000129088
CL453.Contig2_All	1	651	0.0767	49.5087	9.33424	4.70824e-193
Unigene13912_All	3	1511	0.0991	49.5348	8.96534	0
CL453.Contig1_All	3	328	0.1649	17.8827	6.76083	5.1245e-93
Unigene27826_All	1	25	0.128	3.1735	4.63186	4.61154e-07
CL2428.Contig1_All	1	25	0.0342	0.847	4.63029	4.61154e-07
Unigene27673_All	1	24	0.2002	4.767	4.57357	8.85834e-07
Unigene3602_All	2	42	0.2014	4.1958	4.38081	6.9387e-11
Unigene27649_All	1	20	0.1971	3.9112	4.31061	1.18829e-05
Unigene29126_All	1	20	0.2034	4.0358	4.31046	1.18829e-05
Unigene21888_All	2	38	0.2264	4.2676	4.23648	9.0913e-10
Unigene29303_All	1	18	0.2491	4.4473	4.15813	4.30548e-05
Unigene21105_All	15788	270001	589.669	10003.9	4.08452	0
Unigene29447_All	1	17	0.1434	2.4187	4.07611	8.16838e-05
Unigene27667_All	1	17	0.2269	3.8268	4.07601	8.16838e-05
Unigene7219_All	1	17	0.2259	3.8099	4.076	8.16838e-05
Unigene29168_All	1	17	0.1979	3.3374	4.07588	8.16838e-05
Unigene29323_All	1	16	0.1823	2.8943	3.98883	0.000154584
Unigene28180_All	1	16	0.1755	2.7848	3.98803	0.000154584
CL632.Contig1_All	2	31	0.1349	2.0742	3.94259	7.8248e-08
Unigene21812_All	2	28	0.4068	5.6501	3.79588	5.15814e-07
Unigene14778_All	4	51	0.4706	5.9519	3.66078	1.3341e-11
Unigene28192_All	2	25	0.4052	5.0247	3.63233	3.33922e-06
Unigene19356_All	2	25	0.2509	3.1111	3.63224	3.33922e-06
Unigene12898_All	28	346	1.7162	21.0381	3.61571	1.39379e-70
CL1006.Contig1_All	3	32	0.0919	0.9729	3.40415	2.563e-07
Unigene4877_All	3	32	0.2821	2.9849	3.4034	2.563e-07
Unigene2277_All	2	21	0.2546	2.6525	3.38105	3.88906e-05
Unigene4536_All	2	21	0.2546	2.6525	3.38105	3.88906e-05
Unigene28503_All	3	31	0.3938	4.0363	3.3575	4.69302e-07
CL154.Contig1_All	3	31	0.0227	0.2322	3.3546	4.69302e-07
CL1896.Contig5_All	5	51	0.7712	7.804	3.33904	7.72888e-11
CL154.Contig2_All	3	30	0.0229	0.2273	3.31118	8.5724e-07
Unigene28513_All	2	20	0.3211	3.1855	3.31043	7.12964e-05
Unigene27730_All	2	20	0.4101	4.0682	3.31034	7.12964e-05
Unigene24438_All	2	20	0.2449	2.4292	3.31022	7.12964e-05
Unigene21023_All	4	39	0.3905	3.7769	3.27381	1.97021e-08
CL1057.Contig1_All	24	233	0.9687	9.3291	3.26762	4.49758e-44
Unigene14604_All	5	48	0.357	3.4002	3.25162	4.64232e-10
CL1256.Contig2_All	14	134	0.3182	3.0218	3.2474	8.222e-26
Unigene29420_All	2	19	0.3012	2.8388	3.23649	0.000130236
Unigene16928_All	4	38	0.6303	5.9404	3.23645	3.57708e-08
Unigene29627_All	2	19	0.337	3.176	3.23639	0.000130236
Unigene19931_All	2	19	0.2716	2.5594	3.23625	0.000130236
Unigene29338_All	2	19	0.3305	3.1144	3.23623	0.000130236
Unigene19213_All	2	19	0.3943	3.7156	3.23623	0.000130236
Unigene28729_All	7	63	0.7264	6.4856	3.1584	1.5829e-12
Unigene12215_All	3	27	0.7225	6.4506	3.15836	5.14132e-06
CL1137.Contig2_All	105	932	6.3293	55.7323	3.1384	4.17456e-165
CL1256.Contig1_All	21	185	0.5162	4.5114	3.12757	6.26224e-34
Unigene9524_All	3	26	0.3907	3.3594	3.10407	9.2859e-06
Unigene19506_All	5	43	0.7191	6.135	3.0928	8.88494e-09
Unigene16952_All	4	34	0.6284	5.2987	3.07588	3.79828e-07
Unigene29217_All	4	34	0.4383	3.6955	3.07578	3.79828e-07
Unigene28244_All	3	25	0.7124	5.8895	3.04739	1.67164e-05
Unigene12365_All	6	50	1.2108	10.0098	3.04738	6.79952e-10
Unigene28716_All	3	25	0.3958	3.2719	3.04729	1.67164e-05
CL581.Contig1_All	3	25	0.6356	5.2541	3.04725	1.67164e-05
Unigene28308_All	3	25	0.6748	5.5781	3.04724	1.67164e-05
Unigene19635_All	5	40	0.6319	5.0148	2.98842	5.0918e-08
Unigene2135_All	3	24	0.37	2.9362	2.98835	2.9987e-05
Unigene4982_All	3	24	0.4315	3.4242	2.98833	2.9987e-05
Unigene21802_All	5	39	0.9283	7.183	2.95192	9.06874e-08
CL357.Contig1_All	44	341	1.6579	12.7465	2.94267	9.0836e-58
Unigene2374_All	4	31	0.7678	5.9028	2.9426	2.17332e-06
Unigene22511_All	29	223	0.8659	6.6052	2.93133	3.61176e-38
Unigene28312_All	3	23	0.4185	3.1829	2.92704	5.359e-05
Unigene28669_All	3	23	0.6463	4.9153	2.927	5.359e-05
Unigene4908_All	3	23	0.6631	5.043	2.92698	5.359e-05
Unigene29176_All	3	23	0.5089	3.8702	2.92695	5.359e-05
CL1810.Contig8_All	4	30	0.0377	0.2808	2.89691	3.86376e-06
CL1256.Contig5_All	38	283	4.5225	33.4121	2.88518	2.82342e-47
Unigene29409_All	3	22	0.3763	2.7378	2.86306	9.53838e-05
Unigene28287_All	3	22	0.6602	4.803	2.86296	9.53838e-05
Unigene27751_All	3	22	0.6602	4.803	2.86296	9.53838e-05
Unigene27480_All	3	22	0.6546	4.7619	2.86285	9.53838e-05
Unigene28827_All	3	22	0.5869	4.2693	2.86281	9.53838e-05
Unigene27953_All	3	22	0.4614	3.3563	2.86278	9.53838e-05
CL1256.Contig7_All	30	219	2.5192	18.2438	2.85637	1.45728e-36
CL800.Contig3_All	4	29	0.3432	2.4686	2.84657	6.84632e-06
Unigene29211_All	4	29	0.508	3.6538	2.8465	6.84632e-06
CL800.Contig4_All	4	29	0.3583	2.5769	2.8464	6.84632e-06
Unigene17145_All	4	29	0.1198	0.8615	2.84622	6.84632e-06
CL1291.Contig2_All	284	2041	7.3754	52.5816	2.83376	0
CL1590.Contig3_All	360287	2555872	2183.89	15369	2.81505	0
Unigene16908_All	10	70	1.7545	12.1837	2.79582	2.29806e-12
Unigene28327_All	4	28	0.5673	3.9394	2.79579	1.20887e-05
Unigene29151_All	5	35	0.4111	2.8546	2.79573	8.88442e-07
Unigene27782_All	3	21	0.5432	3.7718	2.7957	0.000169032
Unigene7301_All	3	21	0.5869	4.0752	2.79568	0.000169032
Unigene27727_All	4	28	0.4264	2.9607	2.79566	1.20887e-05
Unigene17260_All	436	3011	93.9264	643.483	2.7763	0
Unigene24059_All	7	48	1.7019	11.577	2.76604	8.82626e-09
Unigene986_All	34	233	5.9859	40.6942	2.76518	1.50134e-37
Unigene19172_All	5	34	0.7013	4.731	2.75404	1.5603e-06
Unigene24658_All	64	435	16.0966	108.534	2.75333	1.9959e-68
Unigene28832_All	4	27	0.697	4.6674	2.74339	2.12658e-05
Unigene24332_All	8	53	0.5729	3.765	2.71629	2.05636e-09
Unigene2286_All	5	33	0.6496	4.253	2.71086	2.73136e-06
Unigene28413_All	5	33	0.6808	4.4572	2.71083	2.73136e-06
Unigene4749_All	5	33	0.5965	3.9052	2.7108	2.73136e-06
CL2428.Contig2_All	5	33	0.1656	1.0839	2.71046	2.73136e-06
Unigene15757_All	42	275	6.3631	41.3311	2.69943	5.946e-43
Unigene27986_All	4	26	0.6226	4.0149	2.68899	3.72618e-05
Unigene28886_All	4	26	0.9633	6.2117	2.68893	3.72618e-05
Unigene19367_All	10	65	0.7795	5.0263	2.68888	3.70612e-11
Unigene27692_All	4	26	0.8728	5.6277	2.68882	3.72618e-05
CL1810.Contig2_All	4	26	0.0382	0.2461	2.6876	3.72618e-05
CL1810.Contig1_All	4	26	0.0407	0.2622	2.68757	3.72618e-05
CL2755.Contig1_All	5	32	0.1311	0.8325	2.66678	4.76508e-06
Unigene24388_All	9	57	2.1986	13.8135	2.65142	8.29362e-10
Unigene29246_All	4	25	0.6078	3.7686	2.63236	6.50148e-05
Unigene19437_All	8	50	0.519	3.2179	2.63231	1.07614e-08
Unigene29172_All	4	25	0.69	4.2778	2.6322	6.50148e-05
CL1810.Contig5_All	4	25	0.0385	0.2386	2.63166	6.50148e-05
Unigene2931_All	11	68	0.738	4.5258	2.61648	2.58684e-11
CL154.Contig5_All	6	37	0.0386	0.2364	2.61456	1.07291e-06
Unigene28295_All	6	37	0.985	6.0258	2.61296	1.07291e-06
Unigene28726_All	8	49	1.2156	7.3864	2.6032	1.85933e-08
Unigene22178_All	12	72	0.7132	4.2454	2.57352	1.03353e-11
Unigene17205_All	7	42	1.4353	8.5433	2.57344	2.42626e-07
Unigene24139_All	6	36	1.5165	9.0266	2.57344	1.85411e-06
Unigene27634_All	4	24	0.6007	3.5753	2.57335	0.000112928
CL321.Contig9_All	4	24	0.1113	0.6624	2.57325	0.000112928
Unigene18359_All	10	59	2.4197	14.1626	2.54919	9.78664e-10
Unigene5794_All	12	70	0.944	5.463	2.53283	3.03482e-11
Unigene28383_All	6	35	1.06	6.134	2.53276	3.19314e-06
Unigene2189_All	5	29	0.6288	3.6178	2.52444	2.47416e-05
Unigene6316_All	293	1674	63.9295	362.338	2.50278	2.39438e-232
Unigene28300_All	9	51	1.4095	7.9237	2.49099	2.1435e-08
Unigene13472_All	9	51	1.2521	7.0385	2.49092	2.1435e-08
Unigene20660_All	11	62	1.3277	7.4238	2.48323	6.55842e-10
Unigene25710_All	22	124	3.3833	18.9173	2.4832	1.67086e-18
Unigene28006_All	5	28	0.7131	3.9614	2.47383	4.24944e-05
Unigene28611_All	5	28	0.5763	3.2013	2.47377	4.24944e-05
Unigene12714_All	81	449	4.6942	25.8134	2.45917	2.2607e-62
Unigene4461_All	36	199	2.2692	12.4435	2.45514	1.81924e-28
Unigene385_All	27	149	1.2847	7.0333	2.45277	1.16895e-21
Unigene22045_All	10	55	1.8634	10.1669	2.44787	8.30494e-09
Unigene16863_All	6	33	0.8126	4.4335	2.44783	9.36738e-06
CL800.Contig2_All	6	33	0.3249	1.7725	2.44772	9.36738e-06
CL306.Contig14_All	6	33	0.1368	0.7462	2.44749	9.36738e-06
CL1810.Contig3_All	6	33	0.0584	0.3184	2.4468	9.36738e-06
CL1256.Contig8_All	27	147	2.9206	15.7743	2.43324	3.33758e-21
Unigene28259_All	7	38	0.8654	4.6602	2.42895	2.08422e-06
Unigene28247_All	5	27	1.0294	5.5143	2.42137	7.26578e-05
Unigene28544_All	5	27	0.7831	4.1949	2.42137	7.26578e-05
CL2336.Contig1_All	6	32	0.1643	0.8695	2.40385	1.59505e-05
Unigene28293_All	6	32	1.4382	7.6093	2.4035	1.59505e-05
Unigene22047_All	6	32	1.1388	6.0252	2.40349	1.59505e-05
Unigene28425_All	6	32	0.8393	4.4405	2.40346	1.59505e-05
Unigene29005_All	6	32	0.7916	4.1881	2.40345	1.59505e-05
Unigene28728_All	23	122	1.2933	6.8053	2.3956	1.53373e-17
Unigene12067_All	7	37	1.0668	5.5941	2.39062	3.53792e-06
Unigene29132_All	7	37	0.855	4.4833	2.39056	3.53792e-06
Unigene3681_All	15	79	0.9042	4.7241	2.38533	8.84488e-12
Unigene20530_All	24	126	3.1339	16.3218	2.38077	5.99808e-18
CL798.Contig1_All	13	68	0.6773	3.5145	2.37545	2.82542e-10
Unigene12149_All	9	47	0.5611	2.9066	2.373	1.77909e-07
CL1810.Contig4_All	5	26	0.0498	0.257	2.36755	0.00012364
Unigene17052_All	5	26	0.7508	3.8732	2.36703	0.00012364
Unigene18436_All	10	52	1.3762	7.0991	2.36695	4.02194e-08
Unigene28117_All	5	26	0.7953	4.1024	2.3669	0.00012364
Unigene14806_All	5	26	0.3601	1.8574	2.36682	0.00012364
CL3848.Contig2_All	11	57	0.1053	0.5415	2.36246	9.1298e-09
Unigene1170_All	6	31	1.4248	7.3029	2.35771	2.70468e-05
Unigene961_All	7	36	0.8013	4.0883	2.35109	5.98328e-06
Unigene28859_All	7	36	0.7736	3.9467	2.35099	5.98328e-06
Unigene20969_All	18	91	1.6832	8.4416	2.32631	5.10966e-13
Unigene27660_All	6	30	0.6139	3.0451	2.31041	4.56608e-05
Unigene28702_All	6	30	0.8347	4.1403	2.31041	4.56608e-05
Unigene28275_All	7	35	1.3799	6.8445	2.31038	1.00795e-05
Unigene2342_All	7	35	0.5113	2.5361	2.31037	1.00795e-05
CL361.Contig2_All	11	55	0.4979	2.4696	2.31035	2.57234e-08
Unigene28586_All	6	30	0.9037	4.4823	2.31032	4.56608e-05
Unigene28438_All	11	54	0.7789	3.7934	2.28398	4.30032e-08
Unigene1773_All	49	240	5.1161	24.8586	2.28063	2.74362e-31
Unigene12286_All	8	39	1.042	5.0391	2.27381	3.76202e-06
Unigene28340_All	8	39	1.0341	5.0008	2.27378	3.76202e-06
CL3890.Contig1_All	8	39	0.1691	0.8176	2.27352	3.76202e-06
Unigene24322_All	15	73	3.6997	17.8619	2.27141	1.945e-10
Unigene9835_All	7	34	0.8449	4.0711	2.26857	1.69111e-05
CL1256.Contig3_All	40	194	0.9503	4.5724	2.2665	2.12768e-25
Unigene28303_All	6	29	0.8931	4.2823	2.26149	7.67276e-05
Unigene10668_All	10	48	0.8208	3.9086	2.25155	3.16772e-07
Unigene2600_All	9	43	1.2589	5.9669	2.24482	1.40637e-06
Unigene10728_All	13	62	1.3169	6.2307	2.24225	6.17032e-09
Unigene28907_All	8	38	1.1099	5.2301	2.23641	6.28034e-06
CL603.Contig2_All	8	38	1.674	7.888	2.23636	6.28034e-06
Unigene21716_All	8	38	0.6842	3.2239	2.23632	6.28034e-06
Unigene28253_All	7	33	0.943	4.4101	2.22548	2.82516e-05
Unigene3838_All	7	33	0.9141	4.2748	2.22543	2.82516e-05
CL2003.Contig8_All	7	33	0.0936	0.4375	2.2247	2.82516e-05
Unigene12899_All	36	169	1.7114	7.97	2.2194	8.7175e-22
Unigene27739_All	6	28	1.2013	5.5615	2.21088	0.000128299
Unigene3151_All	15	70	1.1892	5.5054	2.21086	8.86474e-10
Unigene1191_All	12	56	1.4382	6.6581	2.21085	4.4868e-08
Unigene27696_All	9	42	0.8573	3.9688	2.21083	2.3382e-06
Unigene29185_All	9	42	0.8133	3.7651	2.21083	2.3382e-06
Unigene19624_All	6	28	1.2303	5.6955	2.21081	0.000128299
CL3619.Contig2_All	6	28	0.2424	1.122	2.21061	0.000128299
CL3264.Contig2_All	11	51	0.994	4.5719	2.20148	1.97469e-07
Unigene28727_All	11	51	1.0029	4.6127	2.20143	1.97469e-07
CL3848.Contig1_All	11	51	0.1692	0.778	2.20104	1.97469e-07
Unigene12138_All	8	37	1.1703	5.3697	2.19796	1.0443e-05
Unigene28858_All	13	60	1.5994	7.3228	2.19486	1.6911e-08
CL183.Contig5_All	439	2009	16.9801	77.0869	2.18264	2.49752e-236
Unigene27934_All	7	32	0.7702	3.4931	2.1812	4.69852e-05
Unigene4810_All	7	32	1.168	5.2967	2.18105	4.69852e-05
CL225.Contig1_All	24	109	0.1961	0.8836	2.1718	3.33412e-14
Unigene10669_All	44	199	4.6034	20.6542	2.16566	1.13229e-24
CL225.Contig3_All	20	90	0.2928	1.3073	2.1586	6.9868e-12
Unigene28628_All	8	36	1.1538	5.1508	2.1584	1.72931e-05
Unigene28252_All	8	36	0.939	4.1917	2.15834	1.72931e-05
Unigene19495_All	340	1528	25.7173	114.655	2.15649	1.58461e-177
CL183.Contig8_All	8274	37172	124.028	552.772	2.15602	0
CL1256.Contig6_All	180	800	5.3744	23.6956	2.14044	5.79428e-93
Unigene29256_All	7	31	0.668	2.9348	2.13534	7.77728e-05
Unigene18914_All	37	163	3.5113	15.3455	2.12774	4.6621e-20
Unigene17796_All	15	66	1.0802	4.7149	2.12593	6.48282e-09
Unigene28428_All	8	35	1.1377	4.938	2.11781	2.85128e-05
Unigene4880_All	8	35	1.8399	7.9853	2.11772	2.85128e-05
Unigene15881_All	12	52	1.1626	4.9977	2.10391	3.28822e-07
Unigene27678_All	9	39	0.9654	4.1498	2.10384	1.05044e-05
Unigene7439_All	305	1317	67.1215	287.523	2.09883	3.88784e-148
Unigene14960_All	175	754	4.5843	19.5945	2.09568	1.97123e-85
Unigene20870_All	1782	7673	305.31	1304.14	2.09475	0
Unigene7889_All	35	150	1.0211	4.3414	2.08804	3.61646e-18
CL2191.Contig4_All	7	30	0.4332	1.8418	2.08801	0.000128094
Unigene28856_All	7	30	1.508	6.4113	2.08798	0.000128094
Unigene28557_All	7	30	0.8654	3.6791	2.08791	0.000128094
Unigene5201_All	138	591	3.1011	13.1751	2.08696	5.43596e-67
Unigene9991_All	29	124	0.2374	1.0071	2.08482	3.09258e-15
Unigene22553_All	11	47	0.8458	3.5851	2.08362	1.44216e-06
CL1256.Contig4_All	56	238	1.3152	5.5449	2.07588	9.192e-28
CL3407.Contig2_All	17	72	1.9593	8.232	2.0709	2.44128e-09
Unigene28624_All	9	38	1.9553	8.1901	2.06649	1.7193e-05
Unigene28274_All	9	38	1.4634	6.1295	2.06645	1.7193e-05
Unigene8153_All	48	201	4.3607	18.1148	2.05454	2.176e-23
Unigene28236_All	11	46	1.7228	7.1469	2.05256	2.35042e-06
Unigene14473_All	18	75	1.0563	4.3663	2.04739	1.49054e-09
CL1873.Contig2_All	12	50	1.559	6.4439	2.04731	8.73456e-07
CL1632.Contig1_All	8	33	0.6133	2.5097	2.03285	7.64488e-05
Unigene19295_All	8	33	1.4433	5.9061	2.03283	7.64488e-05
CL2003.Contig6_All	8	33	0.1092	0.4467	2.03233	7.64488e-05
Unigene28403_All	9	37	1.2764	5.2056	2.02798	2.80188e-05
Unigene3854_All	9	37	1.9067	7.7761	2.02797	2.80188e-05
Unigene17115_All	9	37	1.0189	4.1553	2.02794	2.80188e-05
Unigene17254_All	782	3213	113.749	463.637	2.02714	0
CL3532.Contig2_All	121	497	7.234	29.4763	2.02669	1.45651e-54
Unigene11109_All	10	41	1.7307	7.0394	2.0241	1.03199e-05
Unigene19258_All	10	41	1.647	6.6988	2.02406	1.03199e-05
Unigene17255_All	1746	7158	94.6331	384.871	2.02396	0
CL225.Contig11_All	21	86	0.2827	1.1487	2.02266	1.29157e-10
Unigene19562_All	11	45	1.2289	4.9874	2.02092	3.81658e-06
CL183.Contig9_All	2183	8904	134.446	544.008	2.0166	0
Unigene472_All	26	106	1.8566	7.5089	2.01594	1.00257e-12
Unigene22321_All	14	57	0.7889	3.1866	2.0141	1.9668e-07
CL2016.Contig1_All	29	118	1.4319	5.7801	2.01316	5.47938e-14
CL2532.Contig3_All	15	61	0.9272	3.7405	2.01228	7.35456e-08
Unigene8191_All	26	105	1.549	6.2056	2.00223	1.61136e-12
Unigene9992_All	27	109	0.3412	1.3665	2.0018	6.10956e-13
Unigene22490_All	27	109	1.904	7.6254	2.00178	6.10956e-13
CL183.Contig7_All	14633	58651	187.386	745.082	1.99139	0
Unigene20511_All	8	32	0.683	2.7103	1.9885	0.000124262
Unigene28296_All	11	44	1.8783	7.4534	1.98847	6.1736e-06
Unigene6165_All	18	72	3.2705	12.9778	1.98846	6.2532e-09
Unigene7107_All	8	32	1.0011	3.9725	1.98846	0.000124262
Unigene25801_All	48	192	5.9339	23.5465	1.98846	1.5452e-21
Unigene28516_All	10	40	2.4429	9.6937	1.98845	1.67153e-05
Unigene28518_All	9	36	1.7019	6.7533	1.98845	4.54544e-05
Unigene29122_All	8	32	1.3436	5.3315	1.98844	0.000124262
Unigene24085_All	10	40	1.891	7.5036	1.98843	1.67153e-05
CL751.Contig1_All	8	32	0.4411	1.7503	1.98842	0.000124262
Unigene24275_All	18	72	1.0724	4.2553	1.98842	6.2532e-09
Unigene23215_All	8	32	1.2568	4.987	1.98842	0.000124262
Unigene28491_All	9	36	1.1488	4.5584	1.9884	4.54544e-05
CL339.Contig1_All	8	32	0.166	0.6586	1.98822	0.000124262
Unigene2973_All	37	147	1.4443	5.6923	1.97864	9.88696e-17
Unigene18430_All	31	123	5.4766	21.5567	1.97678	3.25748e-14
Unigene7796_All	228	902	7.2258	28.3587	1.97256	2.97706e-94
Unigene18159_All	19	75	1.7079	6.6879	1.96933	3.7738e-09
Unigene10688_All	29	114	1.5602	6.0843	1.96336	3.60876e-13
CL183.Contig6_All	1330	5226	115.093	448.634	1.96274	0
Unigene22050_All	14	55	1.0481	4.0846	1.96242	5.09974e-07
Unigene28958_All	11	43	1.0884	4.2208	1.95531	9.94654e-06
Unigene29191_All	10	39	0.9688	3.7483	1.95197	2.69572e-05
Unigene20890_All	20	78	1.4525	5.6197	1.95195	2.2736e-09
Unigene9710_All	19	74	1.4141	5.4636	1.94997	6.03888e-09
Unigene20127_All	47	183	3.8892	15.0224	1.94957	4.17086e-20
CL2003.Contig2_All	9	35	0.1286	0.4963	1.94832	7.33914e-05
Unigene29124_All	9	35	1.5215	5.87	1.94787	7.33914e-05
Unigene28568_All	9	35	1.2124	4.6774	1.94784	7.33914e-05
Unigene1720_All	9	35	1.3595	5.2448	1.94781	7.33914e-05
CL3382.Contig1_All	89	346	2.8171	10.8647	1.94737	1.34555e-36
CL321.Contig11_All	35	136	0.9302	3.5858	1.94668	2.76666e-15
Unigene17038_All	17	66	1.3457	5.1827	1.94535	4.27796e-08
CL2269.Contig2_All	16	62	0.7978	3.0667	1.94259	1.14134e-07
Unigene9203_All	46	178	3.2847	12.6092	1.94064	1.73562e-19
Unigene24460_All	15	58	2.1273	8.1602	1.93958	3.05074e-07
Unigene28230_All	14	54	0.9725	3.7212	1.936	8.17162e-07
Unigene8778_All	14	54	1.5814	6.051	1.93597	8.17162e-07
Unigene12849_All	37	142	1.8741	7.1351	1.92874	1.01373e-15
Unigene9852_All	154	591	30.7136	116.929	1.92868	1.41282e-60
CL2956.Contig2_All	12	46	0.1987	0.7557	1.92722	5.90782e-06
CL1597.Contig2_All	12	46	0.6931	2.6356	1.927	5.90782e-06
Unigene24580_All	397	1517	53.7649	203.807	1.92247	5.21166e-152
Unigene535_All	11	42	1.334	5.0529	1.92135	1.59592e-05
Unigene7280_All	16	61	1.2587	4.7606	1.91921	1.82222e-07
Unigene17253_All	552	2100	10.8522	40.9564	1.9161	9.37466e-209
CL1044.Contig1_All	10	38	0.1061	0.4	1.91458	4.32788e-05
Unigene28777_All	10	38	1.5378	5.7972	1.91449	4.32788e-05
CL1590.Contig1_All	5981	22647	803.6	3018.57	1.90932	0
Unigene16007_All	14	53	0.9048	3.398	1.90902	1.30493e-06
Unigene1139_All	9	34	1.7019	6.3781	1.90598	0.000117912
Unigene28509_All	9	34	1.4405	5.3984	1.90596	0.000117912
Unigene29219_All	9	34	0.8494	3.1831	1.90592	0.000117912
Unigene29105_All	13	49	2.8124	10.5162	1.90274	3.50426e-06
Unigene9843_All	13	49	1.4556	5.4426	1.90268	3.50426e-06
Unigene9993_All	16	60	0.2205	0.8205	1.89572	2.90032e-07
Unigene30164_All	12	45	1.4484	5.3882	1.89534	9.43686e-06
Unigene5681_All	20	75	1.6604	6.1768	1.89533	9.17486e-09
Unigene12596_All	65	243	2.0562	7.6257	1.89089	3.21062e-25
Unigene5666_All	19	71	1.3663	5.0649	1.89026	2.43648e-08
CL987.Contig2_All	11	41	1.4218	5.2573	1.8866	2.54968e-05
CL2921.Contig2_All	11	41	2.6872	9.936	1.88656	2.54968e-05
Unigene16148_All	11	41	1.7773	6.5716	1.88656	2.54968e-05
Unigene10229_All	43	160	1.6721	6.1721	1.8841	4.89724e-17
Unigene17319_All	25	93	0.372	1.3729	1.88385	1.77141e-10
CL225.Contig4_All	25	93	0.3185	1.1752	1.88354	1.77141e-10
CL225.Contig7_All	24	89	0.3223	1.1856	1.87914	4.6785e-10
Unigene15468_All	17	63	1.3887	5.1055	1.87832	1.72526e-07
Unigene1288_All	10	37	1.2214	4.4833	1.87603	6.91566e-05
CL753.Contig3_All	10	37	0.4033	1.4803	1.87596	6.91566e-05
Unigene24158_All	13	48	1.2764	4.6753	1.87298	5.57558e-06
CL1896.Contig3_All	34	125	2.7642	10.0815	1.86678	1.81203e-13
Unigene17258_All	1017	3732	83.0789	302.438	1.86408	0
Unigene13627_All	15	55	2.6592	9.6726	1.86291	1.22961e-06
Unigene19647_All	15	55	2.9231	10.6325	1.86291	1.22961e-06
Unigene20504_All	12	44	0.8451	3.0739	1.86288	1.50124e-05
Unigene2272_All	11	40	2.1034	7.5879	1.85098	4.05526e-05
Unigene23247_All	11	40	2.6617	9.6018	1.85096	4.05526e-05
Unigene15706_All	11	40	1.1556	4.1687	1.85096	4.05526e-05
Unigene16927_All	11	40	0.9836	3.5481	1.8509	4.05526e-05
Unigene10158_All	122	443	3.9324	14.1652	1.84887	2.21654e-43
Unigene6776_All	24	87	1.5649	5.6277	1.84647	1.16337e-09
Unigene1231_All	24	87	3.3298	11.9742	1.84642	1.16337e-09
Unigene19983_All	58	210	1.4941	5.3665	1.8447	2.5111e-21
CL183.Contig2_All	387	1398	52.4106	187.819	1.84142	2.14964e-132
Unigene14115_All	456	1647	35.4904	127.164	1.84119	1.31399e-155
Unigene19498_All	18	65	2.1778	7.8015	1.84088	1.61845e-07
CL2956.Contig1_All	15	54	0.2405	0.859	1.83662	1.94352e-06
CL2094.Contig2_All	10	36	0.4498	1.6065	1.83657	0.000109966
CL225.Contig8_All	20	72	0.2997	1.0704	1.83656	3.61732e-08
Unigene18227_All	20	72	5.0055	17.8763	1.83646	3.61732e-08
Unigene21183_All	17	61	2.1016	7.4809	1.83172	4.3054e-07
Unigene8409_All	33	118	4.0211	14.264	1.82672	1.84006e-12
Unigene22732_All	14	50	1.3487	4.7782	1.8249	5.20072e-06
Unigene6800_All	14	50	1.1623	4.1178	1.82489	5.20072e-06
CL323.Contig10_All	87	308	4.8545	17.0492	1.81231	7.20228e-30
Unigene8709_All	17	60	2.9323	10.2668	1.80788	6.76882e-07
Unigene4754_All	17	60	1.4588	5.1075	1.80784	6.76882e-07
CL3814.Contig1_All	7192	25366	449.997	1574.48	1.80689	0
CL3264.Contig1_All	19	67	1.4878	5.2048	1.80666	1.50593e-07
Unigene28593_All	19	67	1.3362	4.6743	1.80661	1.50593e-07
CL1022.Contig1_All	19	67	0.2123	0.7426	1.80648	1.50593e-07
Unigene7847_All	37	130	2.7418	9.5565	1.80136	2.336e-13
Unigene3012_All	151	529	5.0654	17.6042	1.79717	1.40899e-49
CL554.Contig4_All	10	35	0.1283	0.4456	1.79623	0.000173964
Unigene9587_All	12	42	1.4052	4.8791	1.79584	3.75046e-05
Unigene8508_All	10	35	2.2102	7.6742	1.79584	0.000173964
Unigene3680_All	12	42	1.1409	3.9614	1.79584	3.75046e-05
Unigene845_All	20	70	2.6943	9.3548	1.7958	8.9047e-08
Unigene17891_All	16	56	1.4962	5.1948	1.79577	1.80167e-06
CL225.Contig2_All	27	94	0.298	1.0292	1.78814	6.00248e-10
Unigene1213_All	50	174	10.863	37.5021	1.78755	3.13778e-17
CL1590.Contig2_All	26666	92277	1300.35	4463.97	1.77943	0
Unigene28571_All	11	38	1.6138	5.5307	1.777	0.000101146
CL1967.Contig2_All	33	114	0.6579	2.2546	1.77693	1.09027e-11
Unigene30458_All	11	38	1.7388	5.9588	1.77693	0.000101146
CL739.Contig1_All	11	38	0.138	0.4728	1.77656	0.000101146
Unigene19315_All	20	69	2.0061	6.866	1.77508	1.39111e-07
Unigene12195_All	16	55	1.167	3.9796	1.76982	2.81992e-06
Unigene18118_All	16	55	1.7954	6.1225	1.76982	2.81992e-06
Unigene8628_All	14	48	1.3115	4.4609	1.76612	1.28252e-05
Unigene6132_All	14	48	2.153	7.3228	1.76605	1.28252e-05
Unigene28740_All	12	41	1.9764	6.6988	1.76103	5.88782e-05
Unigene23819_All	24	82	1.7759	6.0192	1.76102	1.08851e-08
Unigene29145_All	12	41	1.2428	4.2122	1.76098	5.88782e-05
CL183.Contig4_All	222	758	27.6451	93.6397	1.7601	2.44322e-68
Unigene10800_All	17	58	1.6133	5.4603	1.75897	1.65634e-06
Unigene22993_All	22	75	2.9481	9.9704	1.75787	4.84692e-08
Unigene20528_All	15	51	1.9738	6.6575	1.754	7.50748e-06
Unigene22679_All	30	102	1.7525	5.911	1.75399	1.94834e-10
Unigene3671_All	18	61	1.6151	5.4299	1.7493	9.73284e-07
Unigene11202_All	13	44	1.1768	3.9514	1.74749	3.43122e-05
Unigene3942_All	13	44	1.8184	6.1057	1.74749	3.43122e-05
Unigene18188_All	13	44	1.1118	3.733	1.74744	3.43122e-05
CL794.Contig1_All	13	44	0.6209	2.0847	1.74741	3.43122e-05
Unigene28111_All	13	44	0.9006	3.0238	1.7474	3.43122e-05
Unigene10427_All	47	159	2.1068	7.0705	1.74676	2.0457e-15
Unigene3556_All	16	54	1.4746	4.9369	1.74328	4.39756e-06
CL3532.Contig1_All	92	310	6.2629	20.9351	1.74102	1.63311e-28
Unigene14446_All	19	64	1.6611	5.5506	1.7405	5.72146e-07
CL1291.Contig1_All	441	1485	10.5461	35.2292	1.74006	4.61268e-130
Unigene2266_All	11	37	2.3597	7.8741	1.73851	0.000158553
Unigene20547_All	11	37	1.3436	4.4833	1.73846	0.000158553
Unigene19361_All	11	37	1.8059	6.0258	1.73843	0.000158553
Unigene4722_All	50	168	9.0848	30.2815	1.73691	4.31628e-16
CL462.Contig1_All	75	251	10.3493	34.3595	1.73118	3.29222e-23
Unigene23415_All	32	107	5.9196	19.6358	1.72991	1.05855e-10
CL393.Contig5_All	12	40	0.0781	0.2584	1.72621	9.19936e-05
CL2274.Contig3_All	18	60	0.7236	2.3929	1.7255	1.5117e-06
Unigene21906_All	15	50	1.2137	4.0134	1.72541	1.16889e-05
Unigene27559_All	12	40	1.2555	4.1516	1.72541	9.19936e-05
Unigene28637_All	12	40	1.0941	3.6178	1.72537	9.19936e-05
CL393.Contig6_All	12	40	0.0775	0.2562	1.725	9.19936e-05
Unigene18054_All	28	93	3.0352	10.0008	1.72025	2.05786e-09
Unigene22247_All	60	199	2.1726	7.1484	1.7182	1.56862e-18
Unigene39_All	13	43	0.4335	1.4226	1.71443	5.3458e-05
Unigene16923_All	26	86	1.5136	4.9668	1.71433	9.10518e-09
CL2888.Contig3_All	13	43	1.0259	3.3662	1.71423	5.3458e-05
Unigene17323_All	84	277	2.3564	7.7087	1.7099	4.83112e-25
Unigene28978_All	17	56	2.9323	9.5823	1.70834	3.99666e-06
Unigene28911_All	34	112	1.6377	5.3516	1.7083	5.72064e-11
Unigene8288_All	24	79	3.3388	10.9027	1.70728	4.04002e-08
CL3814.Contig2_All	1108	3637	161.63	526.32	1.70325	2e-306
Unigene21892_All	29	95	1.5249	4.9554	1.70029	1.87288e-09
CL1044.Contig5_All	22	72	0.3315	1.0764	1.69913	1.79849e-07
Unigene11937_All	15	49	1.6055	5.203	1.69632	1.81255e-05
Unigene22640_All	39	127	2.0052	6.4778	1.69176	4.16578e-12
Unigene7096_All	16	52	2.0786	6.7017	1.68891	1.05732e-05
CL2069.Contig1_All	12	39	1.2529	4.0395	1.68891	0.000143025
Unigene14451_All	12	39	1.2303	3.9665	1.68886	0.000143025
Unigene28496_All	12	39	1.4085	4.541	1.68885	0.000143025
Unigene27486_All	16	52	0.6161	1.9863	1.68885	1.05732e-05
Unigene12347_All	25	81	1.739	5.5894	1.68444	3.6618e-08
Unigene17259_All	4528	14656	207.712	666.952	1.683	0
CL33.Contig7_All	108	349	4.3214	13.8532	1.68065	1.96531e-30
Unigene23260_All	13	42	1.3301	4.2631	1.68037	8.2899e-05
Unigene18530_All	13	42	1.611	5.1633	1.68034	8.2899e-05
CL2243.Contig2_All	13	42	0.9155	2.9342	1.68034	8.2899e-05
Unigene19352_All	13	42	1.6677	5.3449	1.6803	8.2899e-05
Unigene20047_All	31	100	1.8887	6.0441	1.67813	1.00224e-09
Unigene17257_All	1274	4100	118.05	376.883	1.67471	0
Unigene12253_All	14	45	1.3237	4.2208	1.67294	4.81316e-05
Unigene7103_All	14	45	1.1437	3.6468	1.67292	4.81316e-05
Unigene5246_All	138	443	3.8565	12.2812	1.67109	6.70592e-38
CL1197.Contig2_All	15	48	1.3136	4.1701	1.66656	2.79884e-05
Unigene1267_All	15	48	2.9456	9.3507	1.66651	2.79884e-05
Unigene28301_All	15	48	1.2807	4.0655	1.6665	2.79884e-05
Unigene9857_All	21	67	3.2392	10.2523	1.66224	7.24376e-07
Unigene4779_All	21	67	2.6024	8.2367	1.66222	7.24376e-07
CL1912.Contig6_All	16	51	0.2138	0.6762	1.66119	1.62975e-05
Unigene7268_All	16	51	1.4989	4.7397	1.66089	1.62975e-05
Unigene22302_All	105	334	2.1837	6.8908	1.6579	1.15494e-28
CL225.Contig10_All	39	124	0.5019	1.5832	1.65737	1.48944e-11
Unigene19022_All	28	89	1.5208	4.7955	1.65685	1.14514e-08
Unigene15644_All	23	73	2.8365	8.9309	1.65469	2.4923e-07
Unigene19374_All	29	92	2.2434	7.0602	1.65402	6.7449e-09
CL2016.Contig2_All	37	117	1.7557	5.5074	1.64933	6.49726e-11
Unigene5330_All	31	98	1.9859	6.2279	1.64895	2.34256e-09
Unigene21861_All	13	41	1.6975	5.3111	1.6456	0.000127932
CL33.Contig2_All	91	287	5.5977	17.5137	1.64558	1.32797e-24
Unigene28871_All	13	41	1.304	4.0798	1.64555	0.000127932
Unigene17497_All	21	66	1.4607	4.5543	1.64057	1.10919e-06
Unigene20044_All	14	44	1.3799	4.3023	1.64054	7.41302e-05
Unigene17317_All	14	44	0.2347	0.7316	1.64024	7.41302e-05
Unigene11794_All	37	116	2.1689	6.7455	1.63696	9.88968e-11
CL323.Contig13_All	61	191	1.5817	4.9132	1.63519	9.76912e-17
Unigene20571_All	23	72	1.9314	5.998	1.63483	3.80896e-07
CL225.Contig6_All	23	72	0.2999	0.9312	1.63461	3.80896e-07
Unigene24631_All	278	869	53.1598	164.848	1.63273	2.17462e-70
CL366.Contig1_All	57	178	2.1621	6.6981	1.63132	1.19666e-15
Unigene22207_All	69	215	1.7193	5.3146	1.62814	1.50401e-18
CL3560.Contig2_All	331	1031	2.7484	8.4924	1.62758	8.27998e-83
CL1456.Contig2_All	44	137	1.2896	3.9833	1.62704	2.49244e-12
Unigene17256_All	526	1637	94.2303	290.923	1.62638	3.01316e-130
CL798.Contig2_All	318	988	4.9274	15.1871	1.62395	3.52366e-79
Unigene22949_All	21	65	1.7377	5.3358	1.61853	1.69282e-06
CL1796.Contig1_All	22	68	2.7396	8.4004	1.61649	9.9077e-07
CL3091.Contig1_All	22	68	0.2289	0.7017	1.61614	9.9077e-07
Unigene6414_All	34	105	4.5562	13.9585	1.61524	1.10995e-09
Unigene3259_All	23	71	1.6633	5.0936	1.61464	5.80342e-07
CL939.Contig1_All	39	120	1.4335	4.3758	1.61	7.93678e-11
Unigene28297_All	14	43	3.5739	10.8896	1.60738	0.000113631
Unigene804_All	44	135	2.1193	6.4506	1.60585	5.7138e-12
Unigene11272_All	15	46	1.6434	4.9997	1.60516	6.5861e-05
Unigene18302_All	15	46	3.1646	9.6276	1.60515	6.5861e-05
CL321.Contig8_All	30	92	0.8634	2.6267	1.60515	1.39807e-08
Unigene20075_All	47	144	2.1349	6.4889	1.60381	1.18156e-12
CL306.Contig1_All	16	49	1.6176	4.9145	1.60319	3.82396e-05
CL2378.Contig1_All	16	49	3.4614	10.5162	1.60319	3.82396e-05
Unigene30195_All	286	875	5.6597	17.1776	1.60173	5.58544e-69
Unigene12731_All	18	55	1.5983	4.8447	1.59987	1.29486e-05
Unigene6395_All	19	58	1.148	3.4765	1.59851	7.54954e-06
Unigene22751_All	41	125	2.1059	6.3694	1.59672	4.184e-11
Unigene16639_All	21	64	1.2599	3.8091	1.59614	2.5748e-06
Unigene940_All	21	64	2.9866	9.0294	1.59613	2.5748e-06
CL2359.Contig1_All	21	64	1.483	4.4835	1.59611	2.5748e-06
Unigene1819_All	23	70	2.0281	6.1234	1.5942	8.81456e-07
CL3865.Contig1_All	31	94	2.1952	6.6034	1.58886	1.24472e-08
Unigene18996_All	31	94	3.7329	11.2289	1.58885	1.24472e-08
Unigene18979_All	31	94	2.9419	8.8495	1.58885	1.24472e-08
Unigene18931_All	35	106	2.5275	7.5938	1.58711	1.49714e-09
Unigene12473_All	38	115	2.1414	6.429	1.58604	3.06966e-10
Unigene2710_All	109	328	2.5957	7.7486	1.57781	2.3871e-26
CL3658.Contig3_All	240	722	9.2063	27.4748	1.57742	5.22808e-56
Unigene20320_All	18	54	1.7949	5.3419	1.57345	1.96691e-05
Unigene14133_All	24	72	1.7862	5.316	1.57345	7.81384e-07
CL2522.Contig1_All	14	42	1.7562	5.2267	1.57344	0.000173325
Unigene28864_All	15	45	2.1573	6.4204	1.57344	0.000100337
Unigene3831_All	31	93	1.4441	4.2978	1.57343	1.87847e-08
Unigene2678_All	19	57	2.9044	8.6438	1.57343	1.14588e-05
Unigene8695_All	16	48	1.657	4.9314	1.57342	5.81934e-05
Unigene17669_All	85	255	4.0711	12.116	1.57342	9.49318e-21
Unigene1142_All	16	48	1.8073	5.3787	1.57342	5.81934e-05
CL2597.Contig1_All	56	168	2.3302	6.9349	1.57342	3.5943e-14
Unigene8243_All	14	42	1.3799	4.1067	1.57342	0.000173325
Unigene3059_All	30	90	1.7687	5.2638	1.57342	3.19418e-08
CL2378.Contig2_All	45	135	4.045	12.0382	1.57341	1.15673e-11
CL3161.Contig2_All	45	135	1.3444	4.001	1.5734	1.15673e-11
Unigene93_All	17	51	0.1837	0.5467	1.5734	3.3807e-05
Unigene636_All	30	90	1.6595	4.9387	1.57338	3.19418e-08
Unigene12855_All	24	72	1.0825	3.2215	1.57337	7.81384e-07
Unigene277_All	29	86	1.891	5.563	1.55671	8.18454e-08
Unigene18060_All	27	80	3.3787	9.9313	1.55551	2.37412e-07
CL257.Contig26_All	26	77	0.9117	2.6786	1.55485	4.04726e-07
CL257.Contig27_All	26	77	0.6441	1.8923	1.55478	4.04726e-07
CL467.Contig10_All	51	151	0.5941	1.7449	1.55437	1.11269e-12
Unigene23767_All	50	148	4.5668	13.4099	1.55404	1.88101e-12
CL636.Contig6_All	50	148	1.363	4.0022	1.55401	1.88101e-12
Unigene25620_All	47	139	7.3835	21.6624	1.55282	9.0982e-12
Unigene18309_All	22	65	2.0572	6.0297	1.5514	3.4437e-06
CL1316.Contig1_All	22	65	1.0647	3.1206	1.55138	3.4437e-06
Unigene8154_All	21	62	1.327	3.8865	1.5503	5.8944e-06
Unigene4602_All	19	56	1.8513	5.4129	1.54786	1.73246e-05
Unigene20789_All	37	109	9.0387	26.4153	1.54719	1.76911e-09
Unigene411_All	36	106	3.2077	9.3697	1.54646	3.00166e-09
Unigene8792_All	54	159	8.23	24.0396	1.54645	3.44988e-13
CL849.Contig1_All	17	50	0.7798	2.2754	1.54494	5.11772e-05
CL3827.Contig1_All	17	50	1.6103	4.6985	1.54487	5.11772e-05
Unigene3951_All	16	47	2.5851	7.5333	1.54306	8.81578e-05
Unigene15818_All	16	47	3.9274	11.4448	1.54305	8.81578e-05
Unigene6155_All	15	44	2.6049	7.5802	1.54101	0.000152126
Unigene1965_All	15	44	2.5192	7.3308	1.541	0.000152126
Unigene9778_All	15	44	3.5955	10.4628	1.541	0.000152126
Unigene27603_All	71	208	6.2934	18.2901	1.53915	1.05411e-16
Unigene324_All	41	120	2.4773	7.1928	1.53778	3.206e-10
CL467.Contig5_All	53	155	0.7178	2.0824	1.53659	8.70828e-13
CL257.Contig7_All	26	76	0.6352	1.8418	1.53583	6.08266e-07
Unigene10561_All	37	108	2.2172	6.4204	1.53392	2.64862e-09
Unigene14060_All	24	70	2.3793	6.8844	1.53279	1.77225e-06
Unigene9096_All	430	1252	13.5269	39.0715	1.53029	9.9783e-92
Unigene20409_All	101	294	4.1958	12.1163	1.52993	8.43358e-23
Unigene1648_All	43	125	3.7852	10.9158	1.52798	1.6693e-10
Unigene28228_All	21	61	1.8582	5.3546	1.52687	8.87006e-06
CL2958.Contig2_All	42	122	0.9699	2.7948	1.52684	2.82714e-10
CL3746.Contig1_All	52	151	4.4847	12.919	1.52641	2.19504e-12
Unigene17649_All	92	267	3.4897	10.0471	1.5256	9.1126e-21
CL3426.Contig1_All	30	87	2.018	5.8057	1.52454	1.08188e-07
Unigene18544_All	19	55	3.3566	9.6392	1.52191	2.60882e-05
CL563.Contig2_All	46	133	2.7089	7.7698	1.52017	5.13218e-11
Unigene4705_All	18	52	1.2944	3.7095	1.51894	4.48248e-05
Unigene27848_All	18	52	1.1445	3.2799	1.51893	4.48248e-05
CL257.Contig5_All	26	75	0.9193	2.6307	1.51684	9.11376e-07
CL257.Contig14_All	26	75	0.9322	2.6676	1.51683	9.11376e-07
Unigene749_All	59	170	1.8629	5.3249	1.5152	1.24039e-13
CL467.Contig3_All	50	144	0.669	1.9113	1.51448	9.33824e-12
CL2336.Contig2_All	94	270	1.2218	3.4815	1.5107	1.05296e-20
CL1671.Contig1_All	23	66	2.4464	6.9643	1.50932	4.53946e-06
Unigene21801_All	23	66	3.5477	10.0993	1.5093	4.53946e-06
Unigene13523_All	138	396	25.2537	71.8895	1.50929	1.33443e-29
Unigene17432_All	130	373	3.2552	9.2654	1.50911	5.70622e-28
CL467.Contig4_All	53	152	0.6922	1.9695	1.50857	2.87626e-12
Unigene17892_All	45	129	7.5329	21.4222	1.50783	1.29265e-10
CL467.Contig11_All	52	149	0.7052	2.0045	1.50714	4.85974e-12
Unigene17358_All	144	412	3.6982	10.4968	1.50505	1.30404e-30
CL1909.Contig3_All	28	80	0.5573	1.5797	1.50312	4.68458e-07
Unigene3129_All	42	120	3.4642	9.819	1.50305	6.27192e-10
Unigene20754_All	21	60	4.1397	11.7335	1.50304	1.32979e-05
Unigene17297_All	193	551	2.8504	8.0728	1.5019	2.87604e-40
CL257.Contig17_All	27	77	0.7187	2.0334	1.50043	7.98298e-07
CL257.Contig8_All	27	77	0.7263	2.0548	1.50036	7.98298e-07
CL1456.Contig1_All	47	134	1.0237	2.8955	1.50002	6.7099e-11
Unigene4727_All	20	57	2.4371	6.8903	1.4994	2.27956e-05
Unigene13349_All	20	57	2.3155	6.5465	1.4994	2.27956e-05
CL2164.Contig1_All	283	805	16.7233	47.1907	1.49664	9.4424e-58
CL2583.Contig2_All	119	338	0.8602	2.4238	1.49453	3.75172e-25
Unigene17666_All	61	173	3.1051	8.7361	1.49235	1.42212e-13
Unigene21905_All	18	51	2.6561	7.4657	1.49097	6.7233e-05
Unigene6357_All	30	85	2.847	8.0022	1.49095	2.4073e-07
CL2423.Contig1_All	18	51	1.0967	3.0825	1.49093	6.7233e-05
CL306.Contig39_All	18	51	0.6631	1.8637	1.49087	6.7233e-05
Unigene5274_All	71	201	1.7937	5.0374	1.48974	1.67948e-15
Unigene15515_All	23	65	2.3675	6.6375	1.48728	6.77982e-06
Unigene5112_All	17	48	0.1459	0.4088	1.48642	0.000115707
Unigene3543_All	17	48	2.1118	5.9153	1.48598	0.000115707
Unigene5111_All	17	48	0.1477	0.4137	1.48592	0.000115707
Unigene116_All	415	1171	5.4935	15.3774	1.48501	2.93342e-82
Unigene20208_All	33	93	2.8081	7.8507	1.48323	7.2799e-08
Unigene17861_All	27	76	2.4928	6.9609	1.48151	1.18873e-06
CL257.Contig12_All	27	76	0.8969	2.5045	1.4815	1.18873e-06
Unigene21879_All	27	76	1.5937	4.4501	1.48146	1.18873e-06
Unigene22814_All	32	90	1.5986	4.4603	1.48033	1.23692e-07
CL3463.Contig1_All	68	191	2.2085	6.154	1.47846	1.18675e-14
CL94.Contig7_All	26	73	0.5578	1.5535	1.4777	2.02676e-06
Unigene3455_All	31	87	3.698	10.2956	1.47721	2.1026e-07
Unigene3238_All	31	87	1.9959	5.5567	1.47719	2.1026e-07
Unigene5357_All	51	143	2.3867	6.6387	1.47588	2.6706e-11
Unigene10466_All	35	98	3.4902	9.6946	1.47387	3.74448e-08
CL2989.Contig2_All	70	196	1.8142	5.0392	1.47386	6.16984e-15
Unigene11831_All	40	112	3.1085	8.6343	1.47386	3.95778e-09
Unigene8044_All	25	70	1.5681	4.3556	1.47385	3.45798e-06
CL257.Contig28_All	29	81	0.7838	2.1718	1.47033	6.0845e-07
CL290.Contig1_All	19	53	0.6649	1.8399	1.46842	5.8422e-05
Unigene22404_All	42	117	2.177	6.0162	1.46651	2.04092e-09
Unigene20183_All	28	78	1.5306	4.2298	1.46649	1.03587e-06
CL366.Contig2_All	563	1564	10.6422	29.3283	1.4625	7.99166e-107
Unigene18515_All	27	75	1.7124	4.7189	1.46243	1.76457e-06
Unigene2168_All	18	50	1.9186	5.287	1.4624	0.000100392
Unigene3503_All	67	186	9.8866	27.2277	1.46153	4.34358e-14
Unigene7872_All	84	233	3.4282	9.4335	1.46034	2.92186e-17
Unigene15007_All	84	233	1.6003	4.4035	1.46031	2.92186e-17
Unigene1757_All	52	144	5.1956	14.273	1.45793	3.44226e-11
CL1006.Contig10_All	30	83	0.4986	1.3685	1.45664	5.2964e-07
Unigene11943_All	30	83	6.1268	16.8156	1.45659	5.2964e-07
Unigene18348_All	17	47	2.7642	7.5813	1.45558	0.000172763
CL1348.Contig1_All	21	58	0.4482	1.2281	1.45421	2.95414e-05
CL1009.Contig2_All	25	69	0.5397	1.4777	1.45312	5.13028e-06
Unigene3716_All	29	80	6.8548	18.7591	1.4524	9.00928e-07
Unigene6248_All	29	80	4.9853	13.6429	1.4524	9.00928e-07
Unigene17273_All	320	882	2.6082	7.1317	1.45119	2.3776e-60
Unigene19792_All	28	77	1.4891	4.0625	1.44793	1.53329e-06
Unigene7756_All	70	192	4.3268	11.7732	1.44413	2.88796e-14
Unigene10378_All	35	96	1.9319	5.2566	1.44411	8.17414e-08
Unigene15416_All	31	85	1.954	5.3151	1.44367	4.60238e-07
Unigene235_All	31	85	1.2868	3.5002	1.44365	4.60238e-07
CL3566.Contig2_All	223	611	7.7086	20.9525	1.44258	5.62188e-42
Unigene2808_All	61	167	2.0067	5.45	1.44143	1.45818e-12
CL2876.Contig2_All	34	93	2.1753	5.9028	1.44019	1.38645e-07
Unigene618_All	22	60	1.7689	4.7858	1.43591	2.5575e-05
CL225.Contig13_All	109	297	5.087	13.7503	1.43458	4.61794e-21
Unigene5114_All	18	49	0.1668	0.4505	1.43341	0.000149215
CL433.Contig2_All	50	136	0.409	1.1037	1.43218	2.11834e-10
Unigene248_All	1017	2765	8.1822	22.0683	1.43141	1.74834e-181
Unigene4262_All	32	87	2.8764	7.7579	1.4314	3.99292e-07
CL467.Contig6_All	60	163	0.683	1.8408	1.43038	3.60046e-12
CL2060.Contig1_All	60	163	2.8954	7.8033	1.43032	3.60046e-12
CL3716.Contig2_All	35	95	0.6857	1.8464	1.42907	1.20309e-07
CL2652.Contig2_All	124	336	3.4129	9.1742	1.42658	1.93235e-23
Unigene8022_All	31	84	1.9735	5.3049	1.42657	6.77996e-07
CL3767.Contig8_All	82	222	8.65	23.2318	1.42533	5.5803e-16
Unigene16158_All	41	111	7.3969	19.866	1.42531	1.10175e-08
Unigene24576_All	214	579	2.6552	7.1266	1.42439	3.81398e-39
Unigene10771_All	44	119	5.0033	13.4238	1.42384	3.34602e-09
Unigene599_All	152	411	4.0546	10.8761	1.42353	3.10006e-28
Unigene9168_All	27	73	2.3891	6.408	1.42341	3.85072e-06
Unigene21695_All	20	54	2.1362	5.7219	1.42145	7.4969e-05
Unigene28361_All	20	54	1.898	5.0838	1.42143	7.4969e-05
Unigene3798_All	20	54	1.6795	4.4985	1.42141	7.4969e-05
Unigene17426_All	43	116	2.338	6.257	1.4202	5.65314e-09
Unigene3071_All	43	116	2.2893	6.1265	1.42016	5.65314e-09
Unigene3943_All	26	70	1.7676	4.721	1.4173	6.55766e-06
Unigene10363_All	42	113	1.8111	4.8339	1.41632	9.55256e-09
CL257.Contig18_All	29	78	0.7297	1.9471	1.41595	1.9572e-06
CL257.Contig2_All	29	78	0.7226	1.9281	1.41591	1.9572e-06
CL257.Contig22_All	29	78	0.9067	2.4193	1.41589	1.9572e-06
Unigene13419_All	19	51	3.5021	9.3253	1.41293	0.000128561
Unigene22977_All	19	51	2.038	5.4267	1.41292	0.000128561
CL492.Contig8_All	22	59	0.1444	0.3841	1.41141	3.77544e-05
Unigene23775_All	25	67	2.9142	7.7477	1.41067	1.11742e-05
CL3883.Contig1_All	50	134	0.3602	0.9575	1.41047	4.53944e-10
CL257.Contig23_All	31	83	0.9812	2.6063	1.40938	9.95852e-07
Unigene5438_All	34	91	2.0162	5.3532	1.40876	2.99254e-07
Unigene19763_All	105	281	2.2412	5.95	1.40862	1.65108e-19
Unigene399_All	119	318	4.2968	11.3908	1.40653	7.87284e-22
Unigene23193_All	61	163	10.9278	28.9679	1.40645	6.67612e-12
Unigene30145_All	191	510	10.3303	27.3636	1.40538	5.15946e-34
Unigene3334_All	21	56	2.0306	5.3719	1.40353	6.45682e-05
Unigene3516_All	21	56	3.1168	8.2453	1.40351	6.45682e-05
Unigene11002_All	21	56	2.0941	5.5398	1.4035	6.45682e-05
Unigene12963_All	30	80	2.4785	6.5566	1.40348	1.69062e-06
Unigene10385_All	21	56	2.829	7.4838	1.40348	6.45682e-05
Unigene30176_All	33	88	2.7441	7.2592	1.40348	5.07208e-07
Unigene23896_All	21	56	1.8977	5.0201	1.40346	6.45682e-05
CL467.Contig2_All	60	160	0.6727	1.7795	1.40344	1.12298e-11
CL467.Contig1_All	57	152	0.6524	1.7258	1.40344	3.66906e-11
CL467.Contig9_All	66	176	0.7595	2.0091	1.40343	1.05555e-12
Unigene15215_All	80	213	2.8643	7.5654	1.40123	4.8733e-15
Unigene12902_All	62	165	2.7478	7.2545	1.4006	5.78552e-12
CL467.Contig12_All	56	149	0.7479	1.974	1.4002	6.1749e-11
Unigene13003_All	97	258	2.6756	7.0597	1.39974	7.05004e-18
CL3445.Contig2_All	32	85	2.022	5.3282	1.39787	8.59918e-07
CL257.Contig9_All	29	77	1.0706	2.82	1.39728	2.87118e-06
Unigene15302_All	23	61	2.4567	6.4636	1.39562	3.25082e-05
Unigene1302_All	23	61	2.4313	6.3967	1.3956	3.25082e-05
CL3357.Contig2_All	23	61	1.2573	3.3079	1.39559	3.25082e-05
CL3326.Contig2_All	43	114	1.9958	5.2491	1.3951	1.20818e-08
Unigene23464_All	20	53	2.5275	6.6446	1.39447	0.000110529
Unigene24498_All	20	53	2.1407	5.6277	1.39446	0.000110529
CL1896.Contig1_All	20	53	3.8679	10.1683	1.39446	0.000110529
CL636.Contig8_All	20	53	0.2104	0.5531	1.39441	0.000110529
Unigene8618_All	31	82	1.5337	4.0245	1.39179	1.45835e-06
CL2311.Contig2_All	363	960	6.7838	17.7978	1.39153	1.27592e-61
Unigene20060_All	28	74	2.723	7.1392	1.39057	4.87812e-06
Unigene6071_All	39	103	6.727	17.6246	1.38956	6.73664e-08
Unigene6270_All	114	301	20.2802	53.1201	1.38919	2.17858e-20
Unigene23552_All	30	79	1.6505	4.3118	1.38539	2.47402e-06
CL257.Contig19_All	30	79	0.8248	2.1547	1.38537	2.47402e-06
CL563.Contig1_All	30	79	1.9944	5.21	1.38533	2.47402e-06
Unigene15863_All	38	100	2.4715	6.4522	1.3844	1.13835e-07
Unigene13590_All	24	63	4.0982	10.672	1.38077	2.79446e-05
Unigene22395_All	32	84	2.3407	6.0953	1.38076	1.25641e-06
Unigene14921_All	45	118	2.3759	6.1806	1.37927	9.00736e-09
Unigene2869_All	45	118	2.2263	5.7913	1.37924	9.00736e-09
Unigene13964_All	45	118	2.8648	7.4522	1.37923	9.00736e-09
Unigene30133_All	37	97	4.9582	12.895	1.37892	1.92386e-07
CL701.Contig1_All	21	55	1.5584	4.049	1.3775	9.48512e-05
Unigene14078_All	86	225	8.1614	21.1824	1.37598	2.0526e-15
Unigene7290_All	26	68	1.691	4.3875	1.37552	1.40991e-05
Unigene293_All	44	115	2.8618	7.42	1.3745	1.51818e-08
CL2166.Contig3_All	31	81	2.7009	7.001	1.37412	2.12912e-06
Unigene6540_All	120	313	6.6813	17.2882	1.37159	9.16792e-21
Unigene3668_All	28	73	6.382	16.5063	1.37094	7.12718e-06
Unigene8510_All	28	73	2.4648	6.3748	1.37091	7.12718e-06
Unigene6656_All	48	125	3.1259	8.0755	1.36928	3.9764e-09
Unigene2773_All	48	125	1.802	4.6553	1.36928	3.9764e-09
Unigene23975_All	68	177	4.3182	11.1504	1.36859	2.41752e-12
Unigene22729_All	75	195	2.864	7.3872	1.367	1.97058e-13
Unigene11659_All	50	130	3.5704	9.209	1.36696	2.03684e-09
CL829.Contig2_All	20	52	0.7237	1.8666	1.36695	0.000162221
CL1279.Contig2_All	30	78	1.6613	4.2849	1.36695	3.60896e-06
Unigene11556_All	3883	10071	58.0872	149.455	1.36342	0
CL257.Contig25_All	27	70	1.3703	3.5243	1.36284	1.21033e-05
Unigene28545_All	22	57	2.1684	5.5734	1.36193	8.12654e-05
CL2755.Contig2_All	22	57	0.5994	1.5406	1.3619	8.12654e-05
Unigene7560_All	104	269	2.0565	5.2768	1.35947	7.76614e-18
Unigene27596_All	104	269	6.1743	15.8427	1.35947	7.76614e-18
Unigene12324_All	29	75	3.7109	9.5206	1.35928	6.11898e-06
Unigene310_All	53	137	2.5266	6.479	1.35857	8.99304e-10
CL886.Contig7_All	24	62	0.6792	1.7407	1.35776	4.08266e-05
Unigene21574_All	72	186	14.8828	38.1409	1.35769	9.26074e-13
Unigene7789_All	36	93	2.1054	5.3956	1.35769	4.72572e-07
Unigene9956_All	36	93	1.9764	5.0649	1.35766	4.72572e-07
Unigene14871_All	383	987	3.8185	9.762	1.35417	8.38148e-61
Unigene22378_All	35	90	2.7282	6.9595	1.35103	7.98194e-07
Unigene20204_All	231	594	10.5398	26.8863	1.35102	3.78146e-37
Unigene8001_All	21	54	1.6099	4.1067	1.35101	0.000138723
Unigene19699_All	86	221	2.6547	6.7675	1.35007	8.9285e-15
CL257.Contig11_All	30	77	0.7651	1.9481	1.34835	5.24754e-06
CL257.Contig3_All	30	77	0.7728	1.9677	1.34834	5.24754e-06
CL3539.Contig1_All	23	59	4.6972	11.9533	1.34754	6.95266e-05
CL1896.Contig2_All	85	218	5.3184	13.5313	1.34724	1.4923e-14
Unigene17573_All	41	105	2.6464	6.7234	1.34516	1.05287e-07
CL566.Contig2_All	34	87	0.3722	0.9448	1.34393	1.3483e-06
CL3404.Contig3_All	43	110	3.1772	8.0629	1.34354	5.3702e-08
Unigene5289_All	36	92	3.2531	8.2473	1.34211	6.84868e-07
Unigene24578_All	36	92	3.1206	7.9113	1.34209	6.84868e-07
CL257.Contig16_All	31	79	0.8432	2.1318	1.33813	4.49568e-06
Unigene22412_All	179	456	4.3833	11.0773	1.33752	1.75887e-28
Unigene28823_All	22	56	2.0497	5.1759	1.3364	0.000118466
Unigene23201_All	33	84	2.6533	6.7001	1.33639	2.2777e-06
Unigene13193_All	33	84	2.2495	5.6803	1.33636	2.2777e-06
Unigene13057_All	57	145	8.6101	21.7283	1.33547	4.9231e-10
CL467.Contig8_All	94	239	1.0722	2.7045	1.33479	1.30667e-15
CL2917.Contig1_All	24	61	0.8629	2.1758	1.33428	5.94092e-05
Unigene15640_All	24	61	2.0355	5.1323	1.33422	5.94092e-05
Unigene20258_All	26	66	1.6531	4.163	1.33245	2.98738e-05
Unigene22789_All	39	99	2.6549	6.6857	1.33242	2.9866e-07
Unigene23843_All	26	66	1.8829	4.7416	1.33242	2.98738e-05
CL3675.Contig3_All	26	66	6.0615	15.2642	1.33241	2.98738e-05
Unigene8139_All	39	99	3.5368	8.9064	1.3324	2.9866e-07
Unigene10356_All	117	297	4.3256	10.8927	1.33239	5.45146e-19
CL3227.Contig2_All	460	1167	4.6953	11.8169	1.33156	8.72214e-70
Unigene19493_All	28	71	2.2233	5.5927	1.33084	1.50573e-05
Unigene22590_All	501	1270	11.3888	28.6397	1.3304	1.0961e-75
CL3497.Contig1_All	30	76	1.1577	2.9096	1.32956	7.60498e-06
CL636.Contig9_All	45	114	0.441	1.1083	1.3295	3.95488e-08
CL2448.Contig1_All	30	76	0.6605	1.6599	1.32947	7.60498e-06
CL257.Contig24_All	32	81	0.9406	2.3619	1.32829	3.84798e-06
Unigene27485_All	68	172	0.8688	2.1801	1.3273	1.50632e-11
Unigene17403_All	68	172	2.6624	6.6808	1.32729	1.50632e-11
Unigene18809_All	38	96	0.5922	1.4842	1.32553	5.02976e-07
CL3767.Contig1_All	95	240	1.6464	4.1262	1.3255	1.61262e-15
CL2907.Contig1_All	23	58	3.5911	8.9837	1.32288	0.000101046
Unigene10341_All	69	174	2.6913	6.7326	1.32286	1.29371e-11
Unigene15320_All	25	63	1.525	3.8123	1.32185	5.07078e-05
CL1293.Contig1_All	81	204	1.6463	4.1133	1.32107	2.3955e-13
Unigene6352_All	27	68	3.7358	9.3338	1.32105	2.55134e-05
Unigene3199_All	27	68	3.1984	7.9911	1.32104	2.55134e-05
Unigene10066_All	122	307	2.313	5.774	1.31981	2.56972e-19
CL257.Contig1_All	31	78	0.8649	2.1588	1.31962	6.50124e-06
CL912.Contig2_All	33	83	3.6787	9.1788	1.31911	3.29082e-06
Unigene12893_All	43	108	2.2065	5.4976	1.31704	1.1163e-07
Unigene5157_All	121	303	3.5484	8.8149	1.31278	6.1099e-19
Unigene72_All	22	55	0.96	2.381	1.31046	0.000171935
CL2318.Contig3_All	24	60	2.5528	6.3312	1.3104	8.60958e-05
Unigene381_All	34	85	2.0519	5.0889	1.31039	2.81218e-06
Unigene15064_All	86	215	2.5558	6.3386	1.31039	7.80714e-14
Unigene16168_All	26	65	3.0101	7.4653	1.31039	4.32382e-05
CL2.Contig4_All	22	55	0.9147	2.2685	1.31037	0.000171935
Unigene6873_All	32	80	3.348	8.3032	1.31037	5.55314e-06
Unigene3349_All	22	55	1.5601	3.8691	1.31036	0.000171935
Unigene24249_All	117	292	6.3414	15.7003	1.30792	3.26886e-18
Unigene12472_All	95	237	3.3683	8.3361	1.30735	4.7248e-15
Unigene14961_All	87	217	2.7762	6.8693	1.30705	6.69898e-14
Unigene4338_All	74	184	5.8215	14.3598	1.30257	6.01012e-12
Unigene23897_All	33	82	3.0303	7.4699	1.30163	4.7398e-06
CL3682.Contig2_All	85	211	4.9598	12.2138	1.30016	1.85759e-13
Unigene5244_All	25	62	1.6035	3.9451	1.29884	7.32896e-05
Unigene7804_All	167	414	4.3793	10.7698	1.29822	6.58202e-25
Unigene5514_All	23	57	2.4162	5.9404	1.29782	0.000146222
CL55.Contig3_All	38	94	0.4896	1.2014	1.29504	1.04031e-06
Unigene20491_All	34	84	4.8489	11.8842	1.29332	4.04282e-06
Unigene20003_All	32	79	1.8736	4.5887	1.29227	7.98798e-06
CL467.Contig14_All	62	153	0.7034	1.7221	1.29175	4.68494e-10
Unigene22418_All	30	74	2.0234	4.9512	1.291	1.5811e-05
CL1337.Contig8_All	30	74	0.6474	1.5841	1.29093	1.5811e-05
Unigene12981_All	43	106	3.2429	7.9303	1.29009	2.2978e-07
Unigene10248_All	56	138	2.7178	6.6441	1.28963	3.4838e-09
Unigene8676_All	28	69	2.7492	6.7208	1.28962	3.13584e-05
Unigene5709_All	28	69	1.9371	4.7355	1.28962	3.13584e-05
Unigene5558_All	28	69	1.6117	3.94	1.28961	3.13584e-05
CL933.Contig2_All	138	340	4.4735	10.9338	1.28932	1.57065e-20
Unigene6857_All	26	64	1.4524	3.5466	1.288	6.2337e-05
CL3538.Contig1_All	50	123	4.3938	10.7227	1.28713	2.60496e-08
CL2457.Contig3_All	31	76	0.7793	1.8953	1.28218	1.34605e-05
CL1337.Contig9_All	31	76	0.4403	1.0708	1.28213	1.34605e-05
Unigene19877_All	40	98	1.4362	3.4906	1.28122	7.57036e-07
Unigene19863_All	187	458	3.9567	9.6135	1.28076	7.52046e-27
Unigene23965_All	76	186	4.5812	11.1225	1.27968	8.95342e-12
CL1748.Contig1_All	47	115	1.443	3.5025	1.27931	8.53324e-08
Unigene3004_All	36	88	2.6258	6.3674	1.27795	2.93592e-06
Unigene25280_All	52	127	9.4481	22.8914	1.27671	1.89936e-08
CL450.Contig1_All	43	105	0.8705	2.1087	1.27644	3.2843e-07
Unigene28996_All	34	83	1.1964	2.8972	1.27596	5.79388e-06
Unigene7583_All	25	61	1.3799	3.3401	1.27533	0.000105494
Unigene22519_All	48	117	2.9598	7.157	1.27386	7.27986e-08
Unigene331_All	55	134	3.0723	7.4256	1.27319	8.29106e-09
Unigene12433_All	39	95	0.5303	1.2814	1.27284	1.26932e-06
CL15.Contig1_All	30	73	0.4565	1.1021	1.27157	2.26788e-05
Unigene8211_All	30	73	1.7748	4.2844	1.27144	2.26788e-05
Unigene5241_All	274	666	6.5007	15.675	1.2698	8.14432e-38
Unigene22180_All	199	483	4.1436	9.977	1.26772	8.3015e-28
CL3462.Contig1_All	54	131	1.995	4.8011	1.26698	1.38274e-08
Unigene669_All	47	114	1.906	4.5862	1.26675	1.21638e-07
CL257.Contig13_All	33	80	0.8139	1.9575	1.26609	9.73856e-06
Unigene14186_All	26	63	2.3961	5.7598	1.26533	8.9512e-05
Unigene22263_All	302	731	5.9236	14.2239	1.26377	4.7579e-41
Unigene7552_All	238	576	3.4858	8.3689	1.26355	1.08772e-32
Unigene18021_All	31	75	4.601	11.0428	1.26309	1.92694e-05
Unigene5283_All	43	104	1.8204	4.3678	1.26265	4.68232e-07
CL3121.Contig1_All	60	145	2.6684	6.3974	1.26151	2.63696e-09
Unigene12504_All	440	1062	5.0336	12.0524	1.25966	1.45649e-58
Unigene23581_All	109	263	5.9648	14.2774	1.25919	1.08658e-15
Unigene6143_All	34	82	2.4177	5.7845	1.25856	8.27698e-06
Unigene10256_All	100	241	2.6495	6.3345	1.25751	1.79183e-14
Unigene22379_All	27	65	1.3717	3.2758	1.25588	7.5907e-05
CL1044.Contig3_All	59	142	0.5989	1.4299	1.25553	4.38808e-09
Unigene15754_All	32	77	3.1179	7.4428	1.25527	1.63642e-05
Unigene13760_All	32	77	2.193	5.2349	1.25526	1.63642e-05
Unigene3508_All	32	77	4.5765	10.9244	1.25524	1.63642e-05
Unigene1752_All	37	89	2.9609	7.0655	1.25476	3.56494e-06
Unigene19732_All	324	778	3.9784	9.477	1.25224	5.54462e-43
Unigene10239_All	40	96	2.3802	5.6671	1.25153	1.53906e-06
Unigene1795_All	35	84	3.6845	8.7723	1.25149	7.03152e-06
Unigene12607_All	35	84	2.9983	7.1385	1.25148	7.03152e-06
Unigene12447_All	247	592	3.7814	8.9908	1.24953	5.3185e-33
Unigene135_All	111	266	2.8929	6.8774	1.24935	1.12027e-15
Unigene11627_All	28	67	3.2125	7.6259	1.24721	6.43364e-05
Unigene13402_All	28	67	4.3987	10.4416	1.24719	6.43364e-05
Unigene21272_All	51	122	2.0471	4.8579	1.24675	6.39914e-08
Unigene30080_All	41	98	1.6227	3.8478	1.24564	1.30823e-06
Unigene7564_All	562	1342	9.3404	22.1262	1.2442	3.71788e-72
Unigene2709_All	98	234	2.7342	6.4765	1.2441	6.93e-14
Unigene17516_All	80	191	3.2728	7.7516	1.24397	1.355e-11
CL895.Contig1_All	256	611	4.7615	11.2739	1.2435	9.22382e-34
Unigene15227_All	88	210	3.6263	8.5847	1.24327	1.34652e-12
Unigene5525_All	26	62	1.789	4.2322	1.24225	0.000128007
Unigene2338_All	26	62	5.3099	12.5611	1.24221	0.000128007
Unigene4403_All	39	93	4.072	9.6327	1.2422	2.5734e-06
CL257.Contig4_All	34	81	0.8497	2.0081	1.24081	1.1786e-05
CL2252.Contig2_All	55	131	10.9265	25.8174	1.24051	2.37036e-08
Unigene30484_All	63	150	11.1299	26.2886	1.24	2.31156e-09
CL323.Contig15_All	121	288	2.9017	6.8516	1.23954	1.15782e-16
Unigene17288_All	463	1101	5.3652	12.6566	1.23819	4.39688e-59
CL1660.Contig2_All	61	145	1.3361	3.1507	1.23764	4.5067e-09
Unigene2757_All	97	230	3.6849	8.6677	1.23402	1.61422e-13
Unigene21038_All	27	64	2.6612	6.2578	1.23358	0.000108315
Unigene23842_All	49	116	3.3536	7.8758	1.23172	1.77308e-07
Unigene17374_All	79	187	2.5448	5.9757	1.23156	3.16382e-11
Unigene3336_All	33	78	3.4811	8.1625	1.22947	1.97462e-05
Unigene16582_All	61	144	7.3109	17.1209	1.22764	6.36154e-09
Unigene5366_All	53	125	3.1649	7.4049	1.22632	6.54566e-08
Unigene12598_All	109	257	3.264	7.6345	1.22589	8.52828e-15
Unigene11768_All	28	66	2.3826	5.5714	1.2255	9.16168e-05
CL1465.Contig1_All	56	132	3.0843	7.2122	1.2255	2.84784e-08
CL831.Contig5_All	785	1850	7.3111	17.0926	1.22521	1.86593e-96
CL492.Contig7_All	62	146	0.5555	1.2978	1.22421	5.40988e-09
Unigene15531_All	88	207	5.4592	12.7393	1.22252	3.7621e-12
Unigene22388_All	57	134	3.5621	8.3073	1.22165	2.42032e-08
CL1593.Contig1_All	69	162	1.315	3.0628	1.21979	8.77624e-10
Unigene10121_All	2319	5440	34.8747	81.1585	1.21856	2.04768e-277
Unigene1006_All	29	68	5.6947	13.2468	1.21795	7.7466e-05
Unigene19806_All	116	272	3.7437	8.7084	1.21794	1.98022e-15
Unigene3424_All	29	68	2.8584	6.649	1.21793	7.7466e-05
Unigene4107_All	90	211	5.1863	12.0621	1.2177	2.72638e-12
Unigene20694_All	32	75	7.1974	16.7344	1.21727	3.30654e-05
Unigene22390_All	102	239	5.8978	13.7092	1.2169	1.01826e-13
Unigene18889_All	38	89	2.5461	5.9157	1.21626	6.08744e-06
CL1009.Contig1_All	132	309	4.852	11.2676	1.21553	2.81562e-17
Unigene619_All	44	103	2.3823	5.5322	1.2155	1.13281e-06
Unigene13038_All	233	545	5.3084	12.3177	1.21438	3.03926e-29
CL3024.Contig1_All	142	332	3.4822	8.0767	1.21377	2.06466e-18
Unigene41_All	158	369	2.3181	5.3706	1.21214	2.96442e-20
Unigene14918_All	84	196	8.3276	19.2763	1.21086	1.98606e-11
Unigene1216_All	36	84	5.8911	13.6364	1.21085	1.19928e-05
Unigene5276_All	63	147	2.4004	5.5563	1.21085	6.46984e-09
Unigene13272_All	51	119	6.7809	15.696	1.21085	1.80355e-07
CL312.Contig1_All	27	63	0.3943	0.9127	1.21085	0.000153927
Unigene15870_All	72	168	12.8086	29.6485	1.21085	5.39372e-10
Unigene3415_All	33	77	4.6802	10.8334	1.21084	2.79738e-05
Unigene3427_All	27	63	2.8191	6.5254	1.21083	0.000153927
CL294.Contig2_All	114	266	1.8344	4.2461	1.21083	5.36352e-15
Unigene12483_All	526	1225	8.5419	19.7346	1.2081	4.1067e-63
Unigene6948_All	67	156	4.0103	9.263	1.20777	2.39906e-09
CL1013.Contig6_All	55	128	1.2689	2.9296	1.20713	6.6488e-08
Unigene15176_All	55	128	2.8771	6.6425	1.20711	6.6488e-08
CL3516.Contig2_All	49	114	2.9642	6.8413	1.20663	3.52716e-07
Unigene10638_All	43	100	3.0408	7.0152	1.20603	1.88393e-06
CL3260.Contig1_All	37	86	4.5741	10.5469	1.20526	1.01508e-05
CL257.Contig6_All	37	86	1.0437	2.4065	1.20523	1.01508e-05
Unigene7635_All	127	295	3.7116	8.5527	1.20434	2.4127e-16
Unigene20551_All	233	541	29.4459	67.8251	1.20375	1.15748e-28
CL2731.Contig8_All	28	65	0.3168	0.7297	1.20373	0.000129943
Unigene17195_All	28	65	2.9056	6.6915	1.20349	0.000129943
CL251.Contig1_All	140	325	3.1227	7.1914	1.20348	7.79078e-18
Unigene12738_All	82	190	7.2558	16.6783	1.20077	5.39622e-11
Unigene15042_All	38	88	1.9171	4.4043	1.19999	8.58984e-06
Unigene22536_All	35	81	1.9174	4.4019	1.19898	2.0007e-05
Unigene10203_All	51	118	2.3332	5.3554	1.19868	2.53578e-07
Unigene10284_All	32	74	3.3617	7.7121	1.19793	4.67516e-05
Unigene22151_All	39	90	1.2723	2.9127	1.19492	7.26742e-06
Unigene23980_All	140	323	9.1993	21.055	1.19457	1.51849e-17
Unigene10192_All	62	143	2.6512	6.0661	1.19412	1.50029e-08
Unigene23785_All	36	83	3.4549	7.9021	1.19359	1.69145e-05
Unigene17703_All	36	83	2.6485	6.0575	1.19355	1.69145e-05
Unigene5371_All	46	106	2.9468	6.7363	1.19281	1.14497e-06
Unigene19803_All	76	175	3.2444	7.4111	1.19174	3.93508e-10
Unigene18412_All	43	99	0.9342	2.1337	1.19155	2.65008e-06
Unigene6797_All	96	221	5.835	13.3256	1.1914	2.02142e-12
Unigene11727_All	30	69	3.5374	8.0712	1.19009	9.25426e-05
Unigene17442_All	81	186	2.4327	5.5416	1.18774	1.24214e-10
Unigene12588_All	44	101	2.1193	4.826	1.18724	2.24272e-06
Unigene15462_All	44	101	3.4038	7.7509	1.18722	2.24272e-06
Unigene3159_All	95	218	4.4458	10.1206	1.18678	3.32062e-12
CL1022.Contig2_All	51	117	0.5475	1.246	1.18637	3.5568e-07
CL566.Contig1_All	41	94	1.1176	2.5419	1.1855	5.19922e-06
Unigene693_All	161	369	6.0486	13.7525	1.18502	1.34971e-19
Unigene314_All	49	112	2.6279	5.9588	1.18111	6.9482e-07
CL744.Contig1_All	70	160	13.5377	30.6966	1.1811	2.87462e-09
CL3376.Contig2_All	235	537	3.6669	8.3126	1.18074	1.1838e-27
CL225.Contig9_All	106	242	1.3981	3.1664	1.17938	2.83788e-13
Unigene15304_All	85	194	4.4148	9.9959	1.17899	6.4477e-11
Unigene22146_All	39	89	0.8557	1.9372	1.1788	1.02104e-05
Unigene16104_All	39	89	5.1452	11.6481	1.1788	1.02104e-05
Unigene27443_All	32	73	1.2774	2.8909	1.17831	6.58614e-05
Unigene22432_All	61	139	2.3957	5.4156	1.17667	3.46104e-08
CL3161.Contig1_All	90	205	2.421	5.4706	1.1761	2.03744e-11
Unigene17698_All	36	82	2.3625	5.3384	1.17609	2.37774e-05
Unigene40_All	198	451	3.3058	7.4699	1.17609	2.41896e-23
Unigene20077_All	36	82	2.0044	4.5292	1.17609	2.37774e-05
CL432.Contig2_All	36	82	0.926	2.0923	1.17601	2.37774e-05
CL3326.Contig1_All	83	189	3.3499	7.5674	1.17568	1.24777e-10
CL3829.Contig1_All	47	107	1.1308	2.554	1.17541	1.35815e-06
Unigene1796_All	29	66	2.4595	5.5529	1.17488	0.000154644
Unigene6091_All	29	66	6.5226	14.7263	1.17488	0.000154644
CL323.Contig2_All	298	678	5.9064	13.3309	1.17442	3.30248e-34
Unigene22259_All	120	273	3.2816	7.4062	1.17433	1.07156e-14
Unigene19844_All	51	116	2.1502	4.8516	1.17399	4.97692e-07
CL2659.Contig2_All	33	75	0.368	0.8298	1.17306	5.55506e-05
CL3427.Contig1_All	44	100	1.6115	3.6334	1.17292	3.14264e-06
Unigene101_All	110	250	3.4017	7.6695	1.17288	1.47562e-13
Unigene22859_All	33	75	2.0423	4.6045	1.17285	5.55506e-05
Unigene6413_All	52	118	9.3814	21.1188	1.17065	4.21144e-07
Unigene2919_All	41	93	2.6803	6.0312	1.17005	7.2878e-06
CL1010.Contig2_All	247	560	4.963	11.1624	1.16936	2.35422e-28
Unigene5068_All	323	732	17.1426	38.5399	1.16877	1.57174e-36
Unigene10230_All	263	596	4.467	10.0423	1.16871	4.77706e-30
CL225.Contig12_All	49	111	0.6577	1.4779	1.16805	9.71546e-07
Unigene8226_All	72	163	4.8116	10.8061	1.16726	2.87954e-09
CL1456.Contig4_All	114	258	2.3479	5.2713	1.16679	7.66404e-14
CL2771.Contig1_All	114	258	2.7756	6.2315	1.16678	7.66404e-14
Unigene3082_All	312	706	6.793	15.2488	1.16657	3.42672e-35
CL206.Contig3_All	164	371	2.3781	5.3368	1.16617	3.08298e-19
CL2408.Contig2_All	42	95	2.1508	4.8262	1.16601	6.15606e-06
CL2791.Contig1_All	84	190	2.3973	5.3792	1.16598	1.47258e-10
Unigene22145_All	42	95	0.5893	1.3223	1.16598	6.15606e-06
Unigene22148_All	42	95	0.5952	1.3355	1.16593	6.15606e-06
Unigene21593_All	260	588	15.822	35.4969	1.16576	1.48987e-29
CL3880.Contig3_All	54	122	9.4419	21.1618	1.16431	3.01462e-07
CL3772.Contig1_All	31	70	1.2878	2.8848	1.16356	0.000109741
Unigene19034_All	31	70	3.0379	6.8051	1.16354	0.000109741
Unigene10118_All	444	1002	6.7487	15.1089	1.16272	5.54716e-49
Unigene7645_All	78	176	2.9697	6.6475	1.16249	7.66806e-10
Unigene23684_All	375	846	10.3214	23.0994	1.16222	1.3455e-41
Unigene3373_All	43	97	3.3467	7.4893	1.16209	5.19956e-06
CL3767.Contig6_All	90	203	2.1695	4.8545	1.16196	3.93874e-11
CL1820.Contig2_All	90	203	9.0633	20.2798	1.16194	3.93874e-11
Unigene1842_All	55	124	3.7592	8.4077	1.16129	2.5502e-07
CL775.Contig1_All	63	142	5.9128	13.221	1.16092	3.4597e-08
CL1239.Contig1_All	67	151	1.5423	3.4482	1.16076	1.27791e-08
Unigene2706_All	182	410	3.5947	8.0334	1.16014	6.15972e-21
CL3251.Contig2_All	131	295	6.5766	14.6918	1.1596	1.77109e-15
CL3031.Contig2_All	64	144	3.3861	7.5581	1.1584	2.92858e-08
Unigene12587_All	80	180	2.7673	6.1768	1.15838	5.50616e-10
CL2921.Contig1_All	32	72	4.6547	10.3896	1.15838	9.24364e-05
Unigene22498_All	96	216	4.3802	9.7768	1.15837	1.05482e-11
Unigene5519_All	40	90	2.4169	5.3946	1.15836	1.20688e-05
Unigene8084_All	85	191	2.6592	5.9277	1.15648	1.73344e-10
Unigene11250_All	61	137	7.8056	17.3909	1.15575	6.71852e-08
CL725.Contig3_All	57	128	1.1095	2.4716	1.15554	1.82453e-07
CL2105.Contig1_All	41	92	1.1747	2.6149	1.15446	1.01848e-05
Unigene19082_All	33	74	1.5017	3.3405	1.15347	7.78564e-05
CL636.Contig4_All	58	130	0.618	1.374	1.1527	1.54308e-07
Unigene11404_All	332	744	18.207	40.476	1.15257	2.54198e-36
Unigene2920_All	50	112	2.2432	4.9848	1.15198	1.14491e-06
Unigene10205_All	340	761	5.7595	12.7884	1.15082	5.01088e-37
CL3168.Contig1_All	42	94	0.5917	1.3138	1.15081	8.59426e-06
CL28.Contig17_All	80	179	1.9581	4.3462	1.1503	7.63834e-10
Unigene11950_All	38	85	6.1397	13.6241	1.14992	2.36816e-05
Unigene21393_All	38	85	2.849	6.3219	1.1499	2.36816e-05
Unigene22797_All	34	76	2.7166	6.024	1.14892	6.55736e-05
Unigene17230_All	34	76	3.6856	8.1727	1.14891	6.55736e-05
CL1456.Contig5_All	85	190	1.4086	3.1235	1.1489	2.40298e-10
CL1367.Contig1_All	180	402	2.6145	5.7926	1.14768	3.11662e-20
CL1228.Contig4_All	143	319	10.1545	22.4717	1.14599	2.46764e-16
CL1905.Contig1_All	48	107	1.305	2.8858	1.14492	2.2326e-06
Unigene17373_All	57	127	2.2386	4.9481	1.14428	2.53522e-07
CL2583.Contig1_All	31	69	0.2587	0.5713	1.14297	0.000153649
Unigene481_All	31	69	2.5043	5.5298	1.14282	0.000153649
Unigene1022_All	40	89	7.1159	15.7066	1.14225	1.6832e-05
Unigene4311_All	63	140	5.0895	11.2198	1.14045	6.67092e-08
CL450.Contig2_All	36	80	0.7245	1.5971	1.1404	4.65126e-05
Unigene16036_All	50	111	6.5123	14.3421	1.13902	1.59141e-06
Unigene2100_All	55	122	2.3919	5.2634	1.13784	4.92636e-07
Unigene15297_All	55	122	3.6094	7.9425	1.13783	4.92636e-07
Unigene8625_All	55	122	10.1743	22.3885	1.13783	4.92636e-07
Unigene17346_All	60	133	1.7718	3.8961	1.13681	1.53035e-07
Unigene22002_All	37	82	6.3606	13.984	1.13654	3.91726e-05
CL3165.Contig2_All	102	226	4.6832	10.2939	1.13622	7.4786e-12
Unigene5393_All	51	113	0.8209	1.8043	1.13616	1.34352e-06
CL2896.Contig1_All	116	257	2.8542	6.2732	1.13612	2.7955e-13
Unigene22617_All	65	144	3.0814	6.7721	1.13602	4.76816e-08
Unigene8552_All	61	135	13.2529	29.0965	1.13454	1.29324e-07
Unigene17394_All	61	135	2.8339	6.2217	1.13452	1.29324e-07
Unigene19988_All	47	104	2.7425	6.02	1.13427	3.6746e-06
CL1025.Contig2_All	502	1110	7.9008	17.3307	1.13326	5.74176e-52
CL1196.Contig1_All	119	263	3.0152	6.6108	1.13257	1.70074e-13
CL2907.Contig2_All	100	221	5.6416	12.3685	1.13249	1.43848e-11
Unigene1744_All	43	95	5.0238	11.0107	1.13206	1.00842e-05
Unigene15244_All	43	95	2.0989	4.6001	1.13203	1.00842e-05
Unigene11635_All	72	159	6.3162	13.8372	1.13142	1.06515e-08
CL323.Contig7_All	87	192	1.6076	3.5196	1.1305	3.29208e-10
Unigene5564_All	34	75	2.5717	5.6277	1.12982	9.14486e-05
CL543.Contig1_All	54	119	5.9291	12.9619	1.12839	8.0826e-07
CL3675.Contig1_All	113	249	20.6787	45.2033	1.12828	8.73266e-13
Unigene21560_All	128	282	6.1077	13.3487	1.128	2.7794e-14
CL1007.Contig2_All	327	720	8.9042	19.4494	1.12717	5.0226e-34
Unigene8376_All	50	110	6.3661	13.8939	1.12597	2.20634e-06
Unigene1656_All	50	110	3.5604	7.7705	1.12597	2.20634e-06
CL3902.Contig2_All	45	99	1.7592	3.8394	1.12596	7.16616e-06
Unigene287_All	50	110	1.891	4.127	1.12594	2.20634e-06
CL1789.Contig2_All	95	209	1.8359	4.0067	1.12593	6.28524e-11
Unigene16482_All	268	589	32.9713	71.8856	1.12449	4.95138e-28
Unigene16624_All	86	189	8.4765	18.4802	1.12444	5.3651e-10
CL407.Contig2_All	86	189	2.4489	5.339	1.12444	5.3651e-10
Unigene10354_All	61	134	3.2207	7.0186	1.12381	1.78848e-07
CL1228.Contig2_All	97	213	8.1188	17.6858	1.12325	4.5022e-11
Unigene10137_All	46	101	2.1158	4.6086	1.12313	6.041e-06
CL323.Contig12_All	72	158	0.603	1.3128	1.12242	1.47042e-08
Unigene22273_All	197	432	3.7238	8.1009	1.12131	6.81966e-21
Unigene1718_All	78	171	6.6484	14.4592	1.12091	3.89256e-09
CL323.Contig9_All	52	114	1.559	3.3905	1.12088	1.5702e-06
CL42.Contig4_All	47	103	6.8366	14.8629	1.12036	5.09252e-06
Unigene10653_All	79	173	4.4766	9.7251	1.11931	3.29104e-09
Unigene21523_All	117	256	8.2055	17.8108	1.11809	6.17704e-13
Unigene10210_All	64	140	2.4643	5.3476	1.11771	1.07729e-07
CL747.Contig2_All	43	94	0.6897	1.4958	1.11688	1.3981e-05
Unigene21119_All	184	402	7.2656	15.7472	1.11594	2.06766e-19
Unigene20466_All	38	83	2.3718	5.1392	1.11556	4.58066e-05
Unigene12499_All	66	144	2.4295	5.2585	1.11399	7.68304e-08
CL2777.Contig2_All	77	168	3.1988	6.9236	1.11399	6.3414e-09
Unigene15745_All	44	96	5.9118	12.7956	1.11398	1.17759e-05
Unigene13639_All	33	72	5.2325	11.3253	1.11398	0.000151224
Unigene7648_All	320	698	6.7821	14.6755	1.11361	1.97371e-32
Unigene15401_All	61	133	5.9549	12.8803	1.11302	2.46798e-07
CL3337.Contig2_All	39	85	0.7793	1.685	1.1125	3.85404e-05
Unigene10345_All	39	85	3.0967	6.6955	1.11246	3.85404e-05
Unigene20064_All	67	146	2.3624	5.1069	1.11219	6.48826e-08
CL1336.Contig2_All	45	98	2.1716	4.6915	1.11129	9.9189e-06
Unigene13981_All	169	368	6.3028	13.615	1.11113	8.74422e-18
CL884.Contig1_All	62	135	1.7606	3.8029	1.11103	2.08318e-07
CL915.Contig1_All	34	74	1.3898	3.0008	1.11047	0.000127061
Unigene15657_All	34	74	4.0464	8.7367	1.11045	0.000127061
Unigene27471_All	40	87	4.0281	8.6913	1.10947	3.24288e-05
Unigene5145_All	132	287	8.6737	18.7084	1.10897	3.70486e-14
Unigene23223_All	46	100	10.7242	23.1276	1.10875	8.35498e-06
CL28.Contig18_All	81	176	1.6192	3.4903	1.10807	3.23488e-09
CL28.Contig40_All	81	176	1.6689	3.5974	1.10806	3.23488e-09
CL2053.Contig1_All	64	139	2.3542	5.0722	1.10737	1.48421e-07
Unigene4367_All	163	354	18.4527	39.7559	1.10734	4.43786e-17
Unigene22419_All	35	76	2.1324	4.5935	1.10712	0.000106768
CL3908.Contig4_All	210	456	11.3339	24.4145	1.10709	1.49267e-21
CL1104.Contig1_All	35	76	1.1448	2.466	1.10708	0.000106768
Unigene21571_All	76	165	4.4499	9.5839	1.10684	1.0321e-08
Unigene2128_All	66	143	2.9074	6.2492	1.10394	1.05747e-07
Unigene6567_All	192	416	9.2132	19.8028	1.10393	1.03013e-19
Unigene13465_All	54	117	11.0282	23.7039	1.10393	1.54112e-06
Unigene273_All	54	117	1.7221	3.7014	1.1039	1.54112e-06
Unigene508_All	67	145	5.144	11.0439	1.10229	8.92598e-08
CL1986.Contig3_All	61	132	0.4913	1.0547	1.10216	3.39812e-07
Unigene4317_All	244	528	18.9616	40.7046	1.10211	1.53931e-24
Unigene14650_All	184	398	14.1481	30.3592	1.10153	7.25938e-19
CL3908.Contig3_All	197	426	10.8385	23.2507	1.10111	4.49496e-20
Unigene8317_All	68	147	10.0342	21.5187	1.10067	7.53436e-08
Unigene7300_All	155	335	17.6646	37.874	1.10035	4.29668e-16
Unigene23964_All	143	309	10.2256	21.9197	1.10004	5.92812e-15
CL28.Contig33_All	81	175	1.7224	3.6916	1.09983	4.44096e-09
CL28.Contig24_All	81	175	1.6696	3.5784	1.09981	4.44096e-09
Unigene20319_All	848	1832	22.9686	49.2253	1.09974	1.09696e-80
Unigene11079_All	942	2034	239.279	512.542	1.09898	2.80044e-89
Unigene440_All	38	82	1.8763	4.0167	1.09812	6.33838e-05
Unigene22152_All	45	97	0.9723	2.0791	1.09649	1.36888e-05
Unigene3035_All	91	196	4.2123	9.0003	1.09536	6.00874e-10
CL323.Contig5_All	104	224	2.0376	4.3536	1.09534	3.6066e-11
Unigene810_All	105	226	16.1473	34.4782	1.09439	3.04932e-11
Unigene2977_All	53	114	4.6736	9.9724	1.09341	2.51622e-06
Unigene4345_All	40	86	3.1179	6.6502	1.09282	4.47926e-05
CL787.Contig3_All	107	230	14.5293	30.9824	1.09248	2.17976e-11
CL1019.Contig1_All	75	161	5.6898	12.1167	1.09055	2.30078e-08
CL2323.Contig1_All	41	88	2.1404	4.5574	1.09033	3.766e-05
CL307.Contig2_All	69	148	2.1746	4.6272	1.08939	8.72378e-08
Unigene23559_All	42	90	2.2384	4.7583	1.08798	3.16662e-05
Unigene10141_All	42	90	1.742	3.703	1.08795	3.16662e-05
Unigene10201_All	56	120	1.6172	3.4377	1.08795	1.50532e-06
Unigene10352_All	562	1204	7.3763	15.6766	1.08764	1.0037e-52
Unigene19703_All	113	242	7.1227	15.1323	1.08714	7.96124e-12
CL28.Contig37_All	113	242	2.1416	4.5498	1.08711	7.96124e-12
Unigene492_All	50	107	2.6759	5.6808	1.08607	5.78694e-06
CL3626.Contig1_All	496	1061	12.3955	26.304	1.08547	1.59427e-46
Unigene4452_All	159	340	9.5393	20.236	1.08497	5.60812e-16
Unigene13280_All	37	79	2.5221	5.3422	1.08281	0.000104076
Unigene1964_All	52	111	12.5826	26.645	1.08243	4.10266e-06
CL2154.Contig2_All	52	111	2.4202	5.125	1.08243	4.10266e-06
Unigene12521_All	60	128	4.0845	8.6442	1.08157	7.59248e-07
Unigene721_All	45	96	1.6894	3.5753	1.08155	1.88354e-05
Unigene22265_All	68	145	2.1326	4.5112	1.0809	1.41599e-07
Unigene18724_All	107	228	6.159	13.0192	1.07987	4.06388e-11
CL3768.Contig3_All	47	100	0.5527	1.1665	1.07762	1.33276e-05
Unigene8062_All	56	119	4.01	8.4534	1.07593	2.06348e-06
CL3682.Contig1_All	105	223	6.3218	13.3194	1.07512	7.75796e-11
CL884.Contig3_All	81	172	2.5847	5.4448	1.07488	1.13723e-08
CL1228.Contig3_All	81	172	8.0147	16.8831	1.07486	1.13723e-08
CL1712.Contig10_All	223	473	3.7002	7.7859	1.07326	2.78988e-21
Unigene13929_All	430	912	12.224	25.7195	1.07315	1.59594e-39
CL28.Contig39_All	83	176	1.7122	3.6017	1.07283	8.1002e-09
CL1086.Contig3_All	142	301	1.6912	3.5562	1.07229	4.5039e-14
CL762.Contig3_All	42	89	0.8283	1.7411	1.07177	4.35284e-05
Unigene12627_All	68	144	3.2691	6.8677	1.07093	1.93522e-07
Unigene12693_All	68	144	2.2962	4.8238	1.07092	1.93522e-07
Unigene30162_All	170	360	9.4241	19.7978	1.07091	1.65087e-16
Unigene15100_All	367	777	5.1962	10.9136	1.0706	8.51648e-34
Unigene19698_All	94	199	8.2604	17.3481	1.07049	9.22288e-10
Unigene12562_All	163	345	3.98	8.3568	1.07018	7.23348e-16
Unigene3043_All	146	309	2.9877	6.2728	1.07007	2.303e-14
Unigene2583_All	104	220	15.9455	33.4621	1.06938	1.2504e-10
Unigene16340_All	87	184	4.8759	10.23	1.06907	4.1105e-09
CL403.Contig1_All	44	93	0.6113	1.2817	1.06811	3.07412e-05
Unigene10318_All	53	112	2.3571	4.9414	1.06791	4.73088e-06
CL394.Contig1_All	71	150	1.0492	2.199	1.06756	1.15982e-07
CL2343.Contig1_All	1127	2381	28.0002	58.6843	1.06754	1.7778e-99
CL3690.Contig3_All	54	114	0.5793	1.2133	1.06655	3.98192e-06
CL199.Contig4_All	307	648	24.3012	50.885	1.06621	2.79956e-28
Unigene8065_All	46	97	2.241	4.688	1.06483	2.17204e-05
CL28.Contig19_All	83	175	1.825	3.8172	1.06462	1.10369e-08
CL28.Contig34_All	83	175	1.7672	3.6963	1.06462	1.10369e-08
Unigene20142_All	37	78	2.5425	5.3172	1.06442	0.000143121
Unigene5372_All	37	78	1.974	4.1282	1.06439	0.000143121
CL1957.Contig2_All	74	156	1.0646	2.2263	1.06434	6.95336e-08
CL467.Contig13_All	93	196	1.2317	2.5752	1.06403	1.48683e-09
Unigene10189_All	47	99	2.224	4.6472	1.0632	1.82605e-05
Unigene16774_All	38	80	4.264	8.9054	1.06247	0.000120096
Unigene21513_All	38	80	3.6815	7.6887	1.06245	0.000120096
Unigene5302_All	58	122	2.1289	4.4423	1.0612	1.99993e-06
Unigene17522_All	532	1119	18.9811	39.6064	1.06117	2.90214e-47
Unigene9990_All	68	143	0.7525	1.5698	1.06082	2.63932e-07
CL1009.Contig3_All	253	532	2.5313	5.2803	1.06074	2.54512e-23
CL1066.Contig4_All	117	246	2.947	6.1469	1.06061	1.39461e-11
Unigene1358_All	39	82	7.2938	15.2134	1.0606	0.000100792
Unigene10117_All	59	124	2.5681	5.3542	1.05997	1.68392e-06
CL467.Contig7_All	159	334	2.9445	6.136	1.05928	3.53058e-15
CL121.Contig2_All	40	84	1.1105	2.3135	1.05887	8.46044e-05
Unigene10305_All	230	483	9.1885	19.1422	1.05886	2.92956e-21
Unigene9978_All	140	294	3.5056	7.3031	1.05885	1.57674e-13
Unigene5319_All	142	298	3.6765	7.6539	1.05786	1.1265e-13
CL3908.Contig9_All	203	426	6.173	12.8509	1.05783	6.61548e-19
CL199.Contig1_All	296	621	23.837	49.6109	1.05745	7.93072e-27
Unigene20241_All	72	151	6.1679	12.8323	1.05693	1.33194e-07
Unigene15149_All	611	1281	7.9968	16.6321	1.05648	1.77262e-53
CL28.Contig28_All	114	239	1.8407	3.8283	1.05645	3.13944e-11
CL28.Contig16_All	114	239	1.8861	3.9226	1.0564	3.13944e-11
Unigene433_All	52	109	2.2848	4.7511	1.05619	7.68102e-06
Unigene5747_All	42	88	2.9907	6.2164	1.0556	5.96396e-05
CL28.Contig14_All	84	176	1.7862	3.7127	1.05558	1.26633e-08
Unigene21383_All	63	132	5.1465	10.6972	1.05557	8.4691e-07
Unigene22513_All	169	354	7.4448	15.4701	1.05518	6.59656e-16
Unigene5506_All	64	134	3.6673	7.6173	1.05456	7.13322e-07
Unigene14673_All	64	134	6.4705	13.4397	1.05455	7.13322e-07
CL218.Contig1_All	43	90	7.8689	16.3385	1.05404	5.00846e-05
Unigene14923_All	206	431	4.5491	9.442	1.05351	5.41802e-19
CL262.Contig4_All	44	92	0.4438	0.9205	1.05251	4.20664e-05
CL859.Contig5_All	68	142	0.6475	1.3413	1.05068	3.59204e-07
CL28.Contig35_All	114	238	1.9343	4.0062	1.05042	4.25536e-11
CL28.Contig31_All	114	238	1.8867	3.9075	1.05038	4.25536e-11
Unigene20835_All	46	96	11.2913	23.3767	1.04986	2.9688e-05
Unigene19695_All	81	169	9.8937	20.4779	1.04949	2.86644e-08
Unigene19971_All	71	148	2.0308	4.1995	1.04817	2.14854e-07
Unigene18813_All	548	1142	8.2827	17.123	1.04776	3.0295e-47
CL1523.Contig3_All	60	125	1.1755	2.4295	1.04738	1.93087e-06
Unigene22712_All	60	125	3.6125	7.466	1.04734	1.93087e-06
CL2546.Contig1_All	60	125	2.0769	4.2923	1.04732	1.93087e-06
Unigene17469_All	73	152	2.7918	5.7668	1.04658	1.52568e-07
Unigene3132_All	122	254	4.5566	9.4111	1.04641	1.10129e-11
Unigene7862_All	112	233	5.7069	11.7778	1.04529	8.0802e-11
CL996.Contig3_All	162	337	3.6859	7.6064	1.0452	5.28312e-15
Unigene12434_All	50	104	0.6762	1.3954	1.04516	1.48095e-05
CL1712.Contig1_All	237	493	2.8613	5.9045	1.04514	3.03108e-21
CL3872.Contig2_All	175	364	12.7641	26.3377	1.04504	4.40516e-16
Unigene19775_All	38	79	2.2072	4.5521	1.04431	0.000164426
CL1337.Contig6_All	51	106	0.5883	1.213	1.04396	1.24498e-05
Unigene424_All	51	106	2.5134	5.1823	1.04395	1.24498e-05
Unigene288_All	129	268	3.9274	8.0942	1.04331	3.37766e-12
Unigene2971_All	143	297	20.2807	41.7858	1.04291	2.35834e-13
CL1337.Contig4_All	52	108	0.4695	0.9673	1.04284	1.04672e-05
CL1561.Contig2_All	52	108	0.9127	1.8804	1.04283	1.04672e-05
Unigene2636_All	315	654	12.8456	26.4575	1.0424	1.49462e-27
CL915.Contig2_All	66	137	1.1217	2.3099	1.04214	6.87786e-07
Unigene15299_All	53	110	2.9034	5.9779	1.0419	8.80136e-06
CL3423.Contig2_All	399	828	7.1254	14.6687	1.0417	2.07412e-34
Unigene8051_All	40	83	2.5213	5.19	1.04157	0.000115678
CL1231.Contig1_All	81	168	3.4607	7.1206	1.04093	3.88698e-08
Unigene3488_All	54	112	7.2174	14.8501	1.04092	7.4014e-06
Unigene17814_All	54	112	3.294	6.7775	1.04091	7.4014e-06
Unigene5254_All	406	842	7.0675	14.5403	1.04079	6.46282e-35
CL1019.Contig2_All	745	1545	6.3069	12.9752	1.04075	1.27717e-62
Unigene8442_All	339	703	43.5972	89.6891	1.0407	2.02458e-29
Unigene19727_All	314	651	3.6745	7.5574	1.04034	2.37898e-27
CL3566.Contig1_All	55	114	10.7179	22.0383	1.03999	6.22478e-06
Unigene15002_All	220	456	4.266	8.7718	1.03999	1.27899e-19
Unigene19923_All	572	1185	7.9662	16.372	1.03927	2.48116e-48
Unigene4295_All	70	145	5.9965	12.3224	1.03909	3.46088e-07
Unigene1315_All	56	116	8.5094	17.4861	1.03908	5.23572e-06
CL264.Contig16_All	43	89	0.4312	0.8854	1.03797	6.83562e-05
Unigene15078_All	1091	2258	14.0876	28.9242	1.03785	2.8932e-90
CL2549.Contig2_All	115	238	2.2531	4.6257	1.03776	6.5745e-11
Unigene23643_All	490	1014	13.286	27.2748	1.03766	1.66123e-41
Unigene30129_All	44	91	2.7329	5.6072	1.03685	5.73812e-05
CL83.Contig2_All	44	91	1.5366	3.1526	1.0368	5.73812e-05
CL3005.Contig1_All	265	548	55.2242	113.289	1.03664	3.77958e-23
Unigene14989_All	74	153	3.1225	6.4044	1.03636	1.74323e-07
Unigene19779_All	104	215	2.973	6.0972	1.03623	5.7322e-10
Unigene21332_All	60	124	4.925	10.0973	1.03577	2.62304e-06
Unigene9325_All	150	310	10.4767	21.4792	1.03576	9.78614e-14
Unigene12726_All	45	93	2.6654	5.4645	1.03574	4.81762e-05
Unigene2739_All	151	312	4.2128	8.6353	1.03547	8.2687e-14
Unigene13778_All	214	442	3.8057	7.7976	1.03487	6.34422e-19
CL2740.Contig1_All	108	223	6.1886	12.6766	1.03448	2.9078e-10
Unigene5380_All	47	97	3.5237	7.2144	1.03379	3.39748e-05
CL23.Contig19_All	455	939	3.2765	6.708	1.03373	2.47844e-38
Unigene5250_All	157	324	3.9999	8.1888	1.03369	3.00954e-14
Unigene7788_All	401	827	7.7551	15.8663	1.03275	6.5465e-34
Unigene9845_All	178	367	6.1865	12.6537	1.03236	6.52504e-16
Unigene17461_All	49	101	2.9398	6.0113	1.03196	2.39738e-05
CL2223.Contig1_All	132	272	24.3301	49.7352	1.03153	3.70792e-12
CL28.Contig22_All	116	239	1.921	3.9264	1.03135	7.49192e-11
CL28.Contig36_All	116	239	1.9696	4.0257	1.03134	7.49192e-11
Unigene4391_All	100	206	10.7261	21.9197	1.0311	1.52733e-09
CL1682.Contig1_All	50	103	2.3993	4.9031	1.03108	2.01426e-05
Unigene4351_All	50	103	2.2672	4.6331	1.03107	2.01426e-05
Unigene12130_All	184	379	10.069	20.5746	1.03094	2.38006e-16
CL323.Contig8_All	101	208	3.028	6.1862	1.03069	1.28856e-09
Unigene4068_All	102	210	4.9692	10.1492	1.03028	1.08716e-09
Unigene5756_All	136	280	4.4972	9.1851	1.03027	1.88651e-12
Unigene3208_All	52	107	4.2142	8.6024	1.02948	1.42249e-05
Unigene12475_All	209	430	5.2129	10.6396	1.02929	2.65758e-18
Unigene267_All	105	216	3.794	7.7426	1.0291	6.53038e-10
Unigene7265_All	55	113	2.398	4.8876	1.02729	8.44974e-06
CL339.Contig3_All	56	115	0.5374	1.0949	1.02673	7.10464e-06
Unigene15915_All	56	115	8.0088	16.3156	1.02659	7.10464e-06
Unigene955_All	56	115	3.6988	7.5352	1.02659	7.10464e-06
CL1813.Contig1_All	76	156	3.28	6.679	1.02594	1.67387e-07
CL2299.Contig1_All	134	275	6.3642	12.9568	1.02566	3.56236e-12
CL28.Contig25_All	116	238	1.9702	4.0102	1.02533	1.0099e-10
CL28.Contig32_All	116	238	2.0213	4.1142	1.02533	1.0099e-10
Unigene15751_All	58	119	6.3683	12.9619	1.0253	5.02438e-06
Unigene21449_All	58	119	6.1693	12.5568	1.02529	5.02438e-06
Unigene16712_All	1610	3302	22.2706	45.3114	1.02473	1.92262e-128
CL636.Contig7_All	79	162	1.8443	3.7518	1.02451	1.00109e-07
Unigene14309_All	238	488	3.3011	6.7147	1.02438	2.05218e-20
Unigene14908_All	80	164	1.8234	3.7083	1.02413	8.43544e-08
Unigene14956_All	80	164	2.9598	6.0192	1.02407	8.43544e-08
Unigene7763_All	143	293	4.9532	10.068	1.02334	7.78674e-13
Unigene20266_All	164	336	8.8512	17.9897	1.02323	1.67662e-14
Unigene14188_All	41	84	3.7381	7.5974	1.0232	0.000132163
Unigene571_All	42	86	3.0722	6.2405	1.02239	0.000110846
Unigene21054_All	64	131	2.6501	5.3812	1.02188	1.78132e-06
CL3462.Contig2_All	43	88	1.4228	2.8886	1.02164	9.29862e-05
CL1771.Contig4_All	245	501	15.3671	31.1737	1.02048	8.52026e-21
Unigene12768_All	113	231	5.0742	10.2903	1.02003	2.26198e-10
Unigene939_All	46	94	4.8625	9.8572	1.01948	5.4953e-05
CL3377.Contig2_All	47	96	4.5448	9.209	1.01883	4.61316e-05
CL23.Contig4_All	451	921	3.6498	7.3939	1.01852	9.12062e-37
CL1116.Contig2_All	122	249	3.5512	7.1903	1.01775	4.91506e-11
Unigene27465_All	173	353	10.2468	20.7416	1.01735	4.94466e-15
Unigene10011_All	229	467	4.7567	9.623	1.01653	2.24316e-19
CL1337.Contig3_All	51	104	0.6141	1.2423	1.01647	2.29462e-05
Unigene2675_All	102	208	2.1213	4.2913	1.01647	1.97423e-09
Unigene24642_All	233	475	3.5585	7.1967	1.01607	1.14648e-19
Unigene336_All	52	106	3.0516	6.1711	1.01596	1.92774e-05
Unigene10436_All	52	106	2.4114	4.8763	1.01592	1.92774e-05
Unigene23966_All	133	271	8.0936	16.3599	1.01531	7.62868e-12
Unigene10286_All	92	187	3.7698	7.6015	1.0118	1.46079e-08
Unigene23703_All	398	808	13.7393	27.6706	1.01005	4.87272e-32
Unigene9999_All	68	138	2.7166	5.4692	1.00953	1.20609e-06
CL2919.Contig2_All	136	276	2.4458	4.924	1.00952	6.16294e-12
CL23.Contig5_All	449	911	5.4712	11.0123	1.00919	7.30358e-36
Unigene7921_All	71	144	3.8279	7.7017	1.00862	7.19264e-07
Unigene17361_All	217	440	5.4821	11.0271	1.00825	4.04476e-18
Unigene6981_All	181	367	10.9493	22.0241	1.00824	2.31004e-15
CL23.Contig11_All	438	888	9.31	18.7247	1.00809	6.12218e-35
CL23.Contig8_All	445	902	5.8587	11.7808	1.00779	1.90287e-35
Unigene5202_All	1014	2055	9.9694	20.0432	1.00753	1.73056e-78
CL1597.Contig1_All	380	769	13.8681	27.8409	1.00544	2.35348e-30
CL428.Contig4_All	43	87	0.727	1.4591	1.00505	0.000126067
CL323.Contig1_All	88	178	1.6075	3.2256	1.00475	3.89044e-08
CL3550.Contig1_All	45	91	1.7619	3.5346	1.00441	8.86914e-05
Unigene10924_All	45	91	9.9032	19.8668	1.00439	8.86914e-05
CL3287.Contig2_All	364	736	5.8737	11.7819	1.00423	4.55982e-29
Unigene22240_All	139	281	3.1654	6.3481	1.00394	4.972e-12
Unigene10012_All	836	1690	7.5001	15.0409	1.00391	1.6933e-64
Unigene30161_All	186	376	6.469	12.9729	1.00389	1.33208e-15
Unigene19829_All	197	398	4.6652	9.3499	1.00301	2.09064e-16
Unigene11808_All	103	208	7.4593	14.9434	1.0024	3.00524e-09
CL3317.Contig2_All	336	678	4.3125	8.6326	1.00127	8.7882e-27
CL3872.Contig1_All	181	365	9.5074	19.0196	1.00036	4.13638e-15
Unigene25167_All	74	0	15.2346	0	-13.8951	3.9193e-23
Unigene25301_All	71	0	13.5768	0	-13.7289	3.17338e-22
Unigene25869_All	43	0	7.8689	0	-12.9419	9.53032e-14
Unigene7435_All	24	0	4.7865	0	-12.2248	5.39208e-08
Unigene25273_All	28	0	4.2802	0	-12.0635	3.31644e-09
Unigene25452_All	18	0	3.7358	0	-11.8672	3.53494e-06
Unigene26173_All	15	0	3.2451	0	-11.664	2.86216e-05
Unigene26661_All	16	0	3.2289	0	-11.6568	1.42536e-05
Unigene26318_All	14	0	3.1488	0	-11.6206	5.74732e-05
Unigene24906_All	14	0	3.0417	0	-11.5707	5.74732e-05
Unigene4717_All	15	0	2.7548	0	-11.4277	2.86216e-05
Unigene14456_All	14	0	2.6572	0	-11.3757	5.74732e-05
Unigene26368_All	15	0	2.5961	0	-11.3421	2.86216e-05
Unigene26597_All	13	0	2.4859	0	-11.2796	0.000115408
Unigene24703_All	13	0	0.3925	0	-8.61655	0.000115408
Unigene25675_All	110	1	16.3738	0.1477	-6.79258	2.8003e-32
Unigene24655_All	178	2	35.9211	0.4004	-6.48725	5.28622e-51
Unigene25161_All	58	1	11.2169	0.1919	-5.86918	8.38534e-17
Unigene25832_All	110	2	17.2806	0.3117	-5.79285	8.01348e-31
Unigene25198_All	307	6	45.6976	0.886	-5.68867	2.30992e-83
Unigene25831_All	146	3	23.0781	0.4704	-5.61649	4.42548e-40
Unigene25836_All	93	2	19.9506	0.4256	-5.55079	8.12834e-26
Unigene25840_All	82	2	12.4602	0.3015	-5.36903	1.36575e-22
Unigene25319_All	40	1	8.4741	0.2102	-5.33323	1.66538e-11
Unigene25421_All	39	1	9.8574	0.2507	-5.29717	3.26634e-11
Unigene25842_All	69	2	13.1451	0.378	-5.12	8.47548e-19
Unigene11254_All	758	25	61.2353	2.0035	-4.93377	1.06949e-190
Unigene25919_All	29	1	4.5558	0.1558	-4.86994	2.65244e-08
Unigene26302_All	28	1	3.0096	0.1066	-4.81929	5.15972e-08
Unigene25469_All	55	2	7.5083	0.2709	-4.79265	9.56416e-15
Unigene1303_All	421	16	62.3035	2.349	-4.72919	3.82006e-104
Unigene25215_All	26	1	6.2322	0.2378	-4.71192	1.94624e-07
Unigene25867_All	51	2	5.7481	0.2236	-4.68409	1.3497e-13
Unigene25862_All	51	2	8.4541	0.3289	-4.68393	1.3497e-13
Unigene25871_All	49	2	7.917	0.3206	-4.62611	5.05032e-13
Unigene25185_All	48	2	11.0892	0.4584	-4.5964	9.75874e-13
Unigene25169_All	88	4	11.3173	0.5103	-4.47104	4.38454e-22
CL3679.Contig1_All	22	1	4.6607	0.2102	-4.47071	2.72774e-06
Unigene25312_All	42	2	9.5731	0.4522	-4.40395	4.99448e-11
Unigene25859_All	63	3	6.9773	0.3296	-4.40388	5.32358e-16
Unigene25705_All	115	6	11.9826	0.6202	-4.27206	1.03014e-27
Unigene25300_All	19	1	3.4895	0.1822	-4.25943	1.94348e-05
Unigene25460_All	73	4	13.2167	0.7184	-4.20143	7.5216e-18
Unigene25835_All	109	6	11.2883	0.6164	-4.19482	4.97158e-26
Unigene26040_All	18	1	4.0845	0.2251	-4.18152	3.72512e-05
Unigene25189_All	54	3	9.0395	0.4982	-4.18145	1.83376e-13
Unigene25853_All	18	1	3.4943	0.1926	-4.18132	3.72512e-05
Unigene25375_All	18	1	3.9784	0.2193	-4.18121	3.72512e-05
Unigene25616_All	86	5	16.2624	0.938	-4.11581	1.51398e-20
Unigene25315_All	34	2	6.651	0.3881	-4.09907	8.97088e-09
Unigene25953_All	34	2	5.4078	0.3156	-4.09887	8.97088e-09
Unigene26360_All	17	1	4.037	0.2356	-4.09887	7.12384e-05
CL3138.Contig2_All	282	17	18.6743	1.1168	-4.06361	8.21672e-64
Unigene25848_All	66	4	9.132	0.549	-4.05605	6.78246e-16
Unigene25723_All	16	1	3.418	0.2119	-4.0117	0.000135894
Unigene21609_All	16	1	3.7645	0.2334	-4.01158	0.000135894
Unigene19171_All	16	1	2.5608	0.1588	-4.01131	0.000135894
CL834.Contig2_All	31	2	2.4808	0.1588	-3.96552	6.149e-08
Unigene25878_All	46	3	8.6029	0.5566	-3.95011	3.10694e-11
Unigene25837_All	87	6	15.3169	1.0479	-3.86955	6.33622e-20
Unigene24999_All	28	2	4.0384	0.2862	-3.81869	4.15152e-07
Unigene25923_All	27	2	6.0197	0.4424	-3.76627	7.81626e-07
Unigene25602_All	94	7	14.4994	1.0711	-3.75883	5.51228e-21
Unigene12164_All	201	15	31.4795	2.3305	-3.7557	2.51268e-43
Unigene25539_All	26	2	4.3523	0.3321	-3.71209	1.46846e-06
Unigene25476_All	51	4	10.2515	0.7976	-3.68403	9.075e-12
Unigene25282_All	25	2	6.1072	0.4847	-3.65535	2.75254e-06
Unigene25935_All	25	2	5.7756	0.4584	-3.65529	2.75254e-06
Unigene25687_All	37	3	7.5867	0.6102	-3.63612	9.10126e-09
Unigene25660_All	35	3	5.3987	0.4591	-3.55573	3.15946e-08
Unigene18150_All	583	50	62.6649	5.3315	-3.55504	2.06972e-117
Unigene25564_All	104	9	16.0419	1.3772	-3.54204	4.63334e-22
Unigene25965_All	23	2	4.934	0.4256	-3.53519	9.59848e-06
Unigene26374_All	23	2	3.7638	0.3247	-3.53501	9.59848e-06
CL2040.Contig1_All	23	2	0.4972	0.0429	-3.53478	9.59848e-06
Unigene7142_All	22	2	2.5241	0.2276	-3.4712	1.78499e-05
Unigene14681_All	22	2	5.4526	0.4917	-3.47109	1.78499e-05
Unigene25882_All	44	4	8.6403	0.7792	-3.47102	6.97332e-10
Unigene25637_All	32	3	5.4099	0.5031	-3.42668	2.01314e-07
Unigene25852_All	53	5	7.4958	0.7015	-3.41757	1.56537e-11
Unigene24036_All	21	2	4.505	0.4256	-3.40396	3.30936e-05
Unigene26263_All	21	2	3.2788	0.3098	-3.40376	3.30936e-05
Unigene25641_All	21	2	4.9869	0.4712	-3.40373	3.30936e-05
Unigene25251_All	31	3	6.0642	0.5822	-3.38073	3.71562e-07
Unigene25422_All	31	3	4.7246	0.4536	-3.3807	3.71562e-07
Unigene25316_All	30	3	7.5083	0.7448	-3.33356	6.84126e-07
Unigene25168_All	78	8	15.0279	1.529	-3.29698	6.29654e-16
Unigene25799_All	68	7	9.6708	0.9876	-3.29164	5.0008e-14
Unigene25958_All	29	3	5.0191	0.5151	-3.2845	1.25638e-06
Unigene24144_All	105	11	6.6761	0.6938	-3.26641	7.93532e-21
Unigene24913_All	19	2	2.7637	0.2886	-3.25946	0.000112597
Unigene25850_All	57	6	10.2472	1.0701	-3.25941	7.32308e-12
Unigene25066_All	19	2	3.1092	0.3247	-3.25936	0.000112597
Unigene26017_All	19	2	3.9595	0.4135	-3.25936	0.000112597
Unigene26372_All	19	2	2.8037	0.2928	-3.25934	0.000112597
Unigene25270_All	19	2	4.533	0.4734	-3.25933	0.000112597
Unigene12263_All	63	7	10.6157	1.1701	-3.1815	1.00132e-12
Unigene13655_All	26	3	3.017	0.3453	-3.12719	7.64998e-06
Unigene25932_All	26	3	5.4404	0.6227	-3.1271	7.64998e-06
Unigene24143_All	34	4	6.4056	0.7476	-3.099	2.95838e-07
Unigene19368_All	34	4	4.0464	0.4723	-3.09886	2.95838e-07
Unigene25610_All	25	3	4.2265	0.5031	-3.07055	1.38811e-05
Unigene25669_All	50	6	11.0512	1.3156	-3.07041	4.73416e-10
Unigene24735_All	220	27	22.3308	2.7188	-3.03799	2.18054e-39
CL3288.Contig1_All	401	50	18.8349	2.3298	-3.01513	5.37654e-70
Unigene25302_All	24	3	6.1268	0.7597	-3.01163	2.50992e-05
Unigene4924_All	24	3	3.6361	0.4509	-3.01151	2.50992e-05
Unigene25234_All	24	3	5.0634	0.6279	-3.0115	2.50992e-05
Unigene24787_All	32	4	4.2995	0.5332	-3.01142	9.6437e-07
Unigene26020_All	23	3	5.2659	0.6814	-2.95011	4.52118e-05
Unigene25193_All	61	8	13.4824	1.7541	-2.94227	1.46938e-11
Unigene25318_All	38	5	5.6236	0.734	-2.93764	1.22472e-07
Unigene25245_All	30	4	4.9569	0.6557	-2.91833	3.1065e-06
Unigene25900_All	37	5	9.0387	1.2117	-2.89908	2.18722e-07
Unigene26145_All	22	3	2.9099	0.3936	-2.88617	8.11112e-05
Unigene19519_All	22	3	5.4792	0.7412	-2.88603	8.11112e-05
Unigene24785_All	22	3	3.9274	0.5313	-2.88598	8.11112e-05
Unigene24830_All	22	3	4.0994	0.5546	-2.88589	8.11112e-05
Unigene16980_All	58	8	10.0382	1.3735	-2.86957	8.27678e-11
Unigene13405_All	36	5	7.7228	1.0641	-2.85949	3.89522e-07
Unigene25176_All	43	6	10.2113	1.4135	-2.85282	2.78194e-08
Unigene25482_All	50	7	8.5378	1.1858	-2.848	2.01114e-09
Unigene26128_All	21	3	2.9949	0.4244	-2.81901	0.000144881
CL91.Contig3_All	49	7	2.7105	0.3841	-2.81901	3.56122e-09
Unigene26023_All	21	3	3.8021	0.5388	-2.81897	0.000144881
Unigene24923_All	21	3	3.8021	0.5388	-2.81897	0.000144881
Unigene14443_All	28	4	4.8625	0.6891	-2.81891	9.87474e-06
Unigene22062_All	21	3	4.5625	0.6466	-2.81888	0.000144881
Unigene25912_All	35	5	4.6175	0.6544	-2.81887	6.91666e-07
Unigene25544_All	35	5	7.5083	1.0641	-2.81885	6.91666e-07
Unigene12059_All	21	3	2.8822	0.4085	-2.81876	0.000144881
Unigene25830_All	219	32	28.8923	4.1881	-2.78632	5.1604e-36
Unigene30389_All	41	6	10.4145	1.5119	-2.78416	8.72048e-08
Unigene24099_All	41	6	6.2487	0.9072	-2.78406	8.72048e-08
Unigene25345_All	27	4	6.0197	0.8847	-2.76643	1.75093e-05
Unigene28846_All	54	8	10.5634	1.5525	-2.76641	8.07412e-10
Unigene24833_All	27	4	4.2028	0.6177	-2.76637	1.75093e-05
Unigene2323_All	74	11	10.7334	1.5828	-2.76156	5.6964e-13
Unigene1149_All	121	18	24.8105	3.6614	-2.76048	2.35088e-20
Unigene2944_All	966	147	32.4904	4.9048	-2.72775	7.42328e-150
Unigene2614_All	228	35	9.9155	1.51	-2.71514	1.90189e-36
Unigene4673_All	65	10	10.2113	1.5584	-2.71203	2.36132e-11
Unigene25914_All	39	6	3.9274	0.5994	-2.71198	2.70374e-07
Unigene6904_All	477	75	46.2123	7.2082	-2.68057	1.68968e-73
Unigene25880_All	44	7	7.3897	1.1663	-2.66358	5.97974e-08
Unigene25382_All	25	4	3.6159	0.5739	-2.65548	5.43838e-05
Unigene25997_All	25	4	4.7985	0.7616	-2.65548	5.43838e-05
CL157.Contig2_All	25	4	3.8915	0.6177	-2.65535	5.43838e-05
Unigene26039_All	25	4	3.7541	0.5959	-2.65532	5.43838e-05
Unigene21741_All	25	4	4.3563	0.6915	-2.6553	5.43838e-05
CL916.Contig1_All	31	5	6.1826	0.9892	-2.64388	6.65634e-06
Unigene2319_All	37	6	6.0548	0.974	-2.63609	8.28308e-07
Unigene25285_All	37	6	6.4037	1.0302	-2.63598	8.28308e-07
Unigene26027_All	24	4	3.8412	0.6351	-2.5965	9.52118e-05
Unigene25928_All	30	5	5.7367	0.9485	-2.5965	1.16187e-05
Unigene25828_All	222	37	32.7587	5.4163	-2.5965	6.8097e-34
Unigene25413_All	30	5	6.7774	1.1206	-2.59646	1.16187e-05
Unigene24727_All	30	5	5.1746	0.8556	-2.59644	1.16187e-05
Unigene24914_All	30	5	3.3153	0.5482	-2.59637	1.16187e-05
Unigene9281_All	24	4	2.8968	0.479	-2.59636	9.52118e-05
Unigene3487_All	278	47	30.6559	5.1415	-2.5759	1.0823e-41
Unigene25367_All	59	10	8.8338	1.4853	-2.57228	6.54018e-10
Unigene25190_All	41	7	9.9209	1.6803	-2.56175	3.1452e-07
Unigene25649_All	41	7	4.9371	0.8362	-2.56174	3.1452e-07
Unigene12241_All	76	13	10.4309	1.77	-2.55904	2.45248e-12
Unigene25712_All	35	6	6.643	1.1297	-2.5559	2.50452e-06
Unigene25663_All	29	5	5.326	0.911	-2.54753	2.01992e-05
Unigene1919_All	23	4	2.9505	0.509	-2.53522	0.000165888
Unigene25964_All	23	4	5.0835	0.877	-2.53517	0.000165888
Unigene25238_All	23	4	4.4992	0.7762	-2.53517	0.000165888
Unigene25974_All	23	4	4.934	0.8513	-2.53502	0.000165888
Unigene24609_All	34	6	4.329	0.7578	-2.51414	4.33194e-06
Unigene10328_All	660	117	38.0759	6.696	-2.50751	7.73438e-94
Unigene25816_All	112	20	14.4038	2.5516	-2.49698	4.1848e-17
Unigene26073_All	28	5	3.8429	0.6808	-2.49689	3.4968e-05
Unigene20752_All	256	46	25.882	4.6136	-2.48798	4.43844e-37
Unigene15348_All	139	25	9.8979	1.766	-2.48664	8.47948e-21
CL3255.Contig1_All	9342	1705	703.493	127.371	-2.4655	0
Unigene20488_All	130	24	12.888	2.3604	-2.44893	3.16156e-19
Unigene25428_All	27	5	4.2945	0.7889	-2.44458	6.02628e-05
Unigene26222_All	27	5	3.6469	0.67	-2.44444	6.02628e-05
Unigene25959_All	27	5	5.4921	1.009	-2.44443	6.02628e-05
CL2300.Contig3_All	43	8	3.9134	0.7223	-2.43775	3.49044e-07
CL2186.Contig1_All	299	56	43.8674	8.1505	-2.42819	6.94902e-42
Unigene25868_All	48	9	5.5952	1.0407	-2.42664	7.61842e-08
Unigene24330_All	32	6	5.9196	1.1011	-2.42655	1.28111e-05
CL1673.Contig2_All	53	10	12.5277	2.3449	-2.41752	1.6706e-08
CL2018.Contig1_All	90	17	8.2645	1.5486	-2.41596	1.53954e-13
Unigene10649_All	95	18	4.7976	0.9018	-2.41143	3.44662e-14
Unigene7019_All	79	15	13.766	2.593	-2.40842	5.23966e-12
Unigene2396_All	26	5	4.2684	0.8143	-2.39006	0.00010336
Unigene7506_All	26	5	5.6011	1.0686	-2.38999	0.00010336
CL2621.Contig1_All	31	6	6.382	1.2254	-2.38076	2.18956e-05
Unigene7146_All	36	7	4.0132	0.7741	-2.37416	4.69078e-06
Unigene25307_All	41	8	8.3399	1.6143	-2.36912	1.01346e-06
Unigene25872_All	41	8	8.3068	1.6079	-2.36912	1.01346e-06
Unigene7214_All	122	24	19.9643	3.8961	-2.35732	2.13168e-17
Unigene26417_All	30	6	3.2451	0.6438	-2.33358	3.72574e-05
Unigene25011_All	30	6	4.0414	0.8018	-2.33354	3.72574e-05
Unigene26008_All	25	5	4.5424	0.9012	-2.33354	0.000176378
Unigene19601_All	45	9	5.117	1.0152	-2.33353	3.73152e-07
Unigene7322_All	40	8	4.2636	0.8459	-2.33351	1.71801e-06
Unigene25890_All	30	6	7.191	1.4267	-2.33351	3.72574e-05
Unigene24821_All	25	5	3.8331	0.7605	-2.33349	0.000176378
Unigene16925_All	60	12	4.8395	0.9602	-2.33345	3.93788e-09
Unigene25998_All	30	6	4.2547	0.8442	-2.3334	3.72574e-05
Unigene9760_All	59	12	14.6943	2.9648	-2.30925	6.63196e-09
Unigene14162_All	226	46	22.2755	4.4978	-2.30817	3.00028e-30
Unigene13307_All	152	31	18.4336	3.7295	-2.30528	8.41768e-21
Unigene2375_All	73	15	9.8862	2.0152	-2.29449	1.20847e-10
Unigene11719_All	107	22	17.3982	3.5487	-2.29358	5.63246e-15
Unigene25580_All	34	7	4.8899	0.9987	-2.29168	1.3469e-05
Unigene25972_All	34	7	4.2757	0.8733	-2.29161	1.3469e-05
Unigene25491_All	63	13	8.2688	1.6927	-2.28835	2.4594e-09
Unigene25328_All	29	6	7.3663	1.5119	-2.28458	6.31022e-05
Unigene5833_All	153	32	17.7537	3.6836	-2.26893	1.47872e-20
Unigene11897_All	43	9	5.0124	1.0407	-2.26795	1.05892e-06
Unigene25910_All	33	7	4.6287	0.974	-2.24861	2.26796e-05
Unigene11935_All	33	7	4.244	0.8931	-2.24853	2.26796e-05
Unigene25442_All	75	16	6.3608	1.3462	-2.24032	1.2549e-10
CL404.Contig8_All	89	19	1.365	0.2891	-2.23926	2.32558e-12
Unigene1183_All	154	33	17.7889	3.7815	-2.23395	2.55682e-20
Unigene14565_All	56	12	8.3357	1.772	-2.23392	3.11786e-08
Unigene25947_All	28	6	5.7413	1.2205	-2.23391	0.00010635
Unigene24533_All	130	28	23.5366	5.029	-2.22656	2.60798e-17
Unigene2206_All	125	27	12.4893	2.6762	-2.22243	1.15534e-16
Unigene25846_All	74	16	16.7176	3.5858	-2.221	2.08842e-10
Unigene14485_All	37	8	3.8318	0.8219	-2.22099	8.18332e-06
Unigene3276_All	155	34	15.307	3.3309	-2.20021	4.35468e-20
Unigene11936_All	41	9	6.7965	1.48	-2.19919	2.96272e-06
Unigene25737_All	50	11	8.8333	1.9278	-2.196	2.35928e-07
Unigene25849_All	50	11	10.011	2.1849	-2.19595	2.35928e-07
Unigene22659_All	422	93	38.6818	8.4567	-2.19349	7.52136e-52
Unigene25341_All	27	6	4.2945	0.9467	-2.18151	0.000178305
Unigene24824_All	27	6	4.1647	0.9181	-2.18149	0.000178305
Unigene25306_All	27	6	5.8412	1.2877	-2.18147	0.000178305
Unigene25188_All	49	11	12.4466	2.7719	-2.1668	3.91598e-07
Unigene25888_All	40	9	5.4752	1.2221	-2.16355	4.92762e-06
Unigene24681_All	40	9	4.4688	0.9975	-2.1635	4.92762e-06
CL3184.Contig1_All	31	7	5.3652	1.2019	-2.15832	6.3425e-05
Unigene11155_All	84	19	11.1977	2.5126	-2.15595	2.89836e-11
Unigene19252_All	79	18	6.102	1.3793	-2.14535	1.29204e-10
Unigene25216_All	35	8	8.8464	2.0059	-2.14084	2.26982e-05
Unigene9381_All	642	147	37.8501	8.5975	-2.13831	1.39893e-75
Unigene25546_All	48	11	4.3763	0.9949	-2.13709	6.4782e-07
CL3529.Contig1_All	546	126	18.4859	4.232	-2.12701	4.073e-64
CL3822.Contig2_All	52	12	1.7118	0.3919	-2.12696	2.35848e-07
Unigene20473_All	246	57	25.4248	5.8442	-2.12116	1.11757e-29
Unigene10703_All	289	67	20.2682	4.6614	-2.12038	1.40966e-34
Unigene25357_All	69	16	3.9762	0.9147	-2.12002	2.57596e-09
Unigene21630_All	30	7	4.3025	0.9959	-2.1111	0.000105288
Unigene25920_All	30	7	6.8379	1.5828	-2.11107	0.000105288
Unigene25536_All	30	7	4.5586	1.0552	-2.11107	0.000105288
Unigene627_All	137	32	6.2509	1.4484	-2.1096	4.49782e-17
Unigene1797_All	274	64	23.123	5.358	-2.10956	1.16205e-32
Unigene25360_All	34	8	7.0566	1.6471	-2.09905	3.75498e-05
CL1257.Contig1_All	34	8	7.3556	1.7169	-2.09904	3.75498e-05
Unigene17896_All	68	16	9.6979	2.2637	-2.09899	4.2267e-09
Unigene22836_All	118	28	7.3026	1.719	-2.08684	1.02491e-14
Unigene25636_All	42	10	6.162	1.4554	-2.08198	4.8515e-06
Unigene25221_All	42	10	5.9401	1.403	-2.08197	4.8515e-06
Unigene25771_All	46	11	8.0157	1.9015	-2.07569	1.75442e-06
Unigene4801_All	58	14	7.2938	1.7465	-2.0622	8.44222e-08
Unigene26007_All	29	7	4.4868	1.0744	-2.06216	0.000173865
Unigene24797_All	29	7	4.5699	1.0943	-2.06215	0.000173865
Unigene14383_All	91	22	12.8346	3.0781	-2.05993	1.71987e-11
Unigene25184_All	37	9	8.2493	1.9906	-2.05107	2.21194e-05
Unigene25256_All	78	19	14.5343	3.5122	-2.04901	5.58876e-10
Unigene25431_All	41	10	5.3537	1.2954	-2.04714	7.9532e-06
Unigene25180_All	49	12	8.7781	2.1326	-2.0413	1.04022e-06
Unigene25857_All	53	13	7.1968	1.7512	-2.03901	3.7795e-07
Unigene24383_All	118	29	6.8307	1.6653	-2.03625	2.65366e-14
Unigene25659_All	61	15	5.6729	1.3839	-2.03535	5.02562e-08
Unigene591_All	157	39	11.2899	2.7822	-2.02073	2.15378e-18
Unigene25304_All	40	10	4.1258	1.0232	-2.01159	1.29838e-05
Unigene16793_All	32	8	5.7326	1.4217	-2.01157	0.000101283
Unigene25496_All	36	9	7.4414	1.8455	-2.01156	3.61674e-05
Unigene7470_All	72	18	14.0307	3.4797	-2.01155	4.0074e-09
Unigene8367_All	140	35	18.4224	4.5689	-2.01154	1.81584e-16
Unigene3370_All	138	35	14.0354	3.5313	-1.9908	4.71374e-16
Unigene57_All	55	14	4.8499	1.2247	-1.98553	3.62648e-07
Unigene8752_All	43	11	9.801	2.4872	-1.97841	7.60206e-06
Unigene25297_All	39	10	9.6193	2.4468	-1.97504	2.11046e-05
Unigene26142_All	39	10	2.8942	0.7362	-1.97499	2.11046e-05
Unigene4995_All	35	9	3.778	0.9637	-1.97097	5.88572e-05
Unigene25963_All	31	8	4.9461	1.2662	-1.96579	0.000165058
Unigene21670_All	58	15	6.2739	1.6096	-1.96266	2.1347e-07
Unigene17667_All	324	84	14.4853	3.7255	-1.95908	5.86914e-35
CL3098.Contig2_All	50	13	6.7357	1.7373	-1.95498	1.61088e-06
Unigene21916_All	50	13	7.4644	1.9253	-1.95494	1.61088e-06
Unigene25373_All	46	12	8.9984	2.3287	-1.95014	4.4429e-06
CL2033.Contig1_All	3870	1018	224.787	58.6588	-1.93814	0
Unigene22038_All	53	14	7.2938	1.9113	-1.93212	9.42718e-07
Unigene14694_All	53	14	13.1999	3.459	-1.9321	9.42718e-07
Unigene25931_All	34	9	5.6544	1.4848	-1.92911	9.53064e-05
Unigene24729_All	34	9	4.9316	1.295	-1.9291	9.53064e-05
CL891.Contig3_All	49	13	0.793	0.2087	-1.92589	2.59312e-06
Unigene19558_All	49	13	1.1089	0.2919	-1.92558	2.59312e-06
Unigene6851_All	395	105	38.4871	10.1492	-1.92301	2.86234e-41
Unigene13659_All	176	47	27.7343	7.3473	-1.91639	3.67302e-19
Unigene11175_All	56	15	6.6492	1.7668	-1.91204	5.51096e-07
Unigene7275_All	41	11	4.2721	1.137	-1.90971	1.97961e-05
Unigene23085_All	41	11	9.1812	2.4436	-1.90967	1.97961e-05
Unigene16488_All	52	14	5.7466	1.5348	-1.90466	1.51202e-06
Unigene7101_All	37	10	4.7109	1.2631	-1.89903	5.5e-05
Unigene7479_All	37	10	5.1614	1.3839	-1.89902	5.5e-05
Unigene30082_All	48	13	1.0527	0.2828	-1.89624	4.15852e-06
Unigene25179_All	48	13	8.2238	2.2095	-1.89609	4.15852e-06
Unigene6290_All	59	16	6.211	1.6709	-1.8942	3.21892e-07
CL2814.Contig3_All	33	9	2.5413	0.6875	-1.88614	0.000153527
Unigene4583_All	33	9	3.6234	0.9803	-1.88605	0.000153527
Unigene25905_All	33	9	5.6921	1.54	-1.88603	0.000153527
Unigene2999_All	44	12	9.8964	2.6775	-1.88602	1.1469e-05
CL492.Contig11_All	88	24	3.5405	0.9579	-1.88601	4.36638e-10
Unigene25937_All	33	9	5.2817	1.429	-1.886	0.000153527
Unigene13065_All	77	21	6.382	1.7267	-1.88599	5.4597e-09
Unigene6148_All	84	23	7.8548	2.1336	-1.88028	1.18164e-09
Unigene25655_All	51	14	10.0925	2.7484	-1.87662	2.41634e-06
Unigene25864_All	51	14	8.7378	2.3795	-1.87661	2.41634e-06
Unigene23364_All	69	19	8.6557	2.3645	-1.87212	4.02858e-08
Unigene19728_All	275	76	19.6096	5.3762	-1.8669	3.8889e-28
Unigene15613_All	47	13	3.4478	0.946	-1.86576	6.64276e-06
Unigene7291_All	47	13	5.7963	1.5904	-1.86574	6.64276e-06
Unigene29077_All	83	23	16.5534	4.5505	-1.86303	1.875e-09
Unigene12093_All	72	20	11.7446	3.2364	-1.85954	2.3539e-08
CL2212.Contig1_All	2391	665	142.445	39.3021	-1.85773	6.29158e-230
CL977.Contig1_All	151	42	3.4083	0.9404	-1.85771	5.05704e-16
Unigene22115_All	194	54	17.107	4.7238	-1.85657	3.7211e-20
Unigene19096_All	226	63	14.7178	4.07	-1.85446	3.36668e-23
CL2072.Contig4_All	699	195	7.1234	1.9714	-1.85335	2.53378e-68
Unigene6197_All	43	12	5.6729	1.5705	-1.85286	1.83112e-05
Unigene7271_All	43	12	7.5186	2.0815	-1.85284	1.83112e-05
Unigene18204_All	68	19	4.73	1.3111	-1.85106	6.3935e-08
Unigene16276_All	341	96	62.8527	17.5536	-1.84021	7.164e-34
Unigene25204_All	53	15	11.3697	3.1922	-1.83257	2.22798e-06
Unigene19791_All	53	15	5.0391	1.4148	-1.83257	2.22798e-06
CL190.Contig1_All	3564	1013	472.636	133.267	-1.82641	0
Unigene22899_All	102	29	9.5206	2.6853	-1.82597	4.78938e-11
Unigene11397_All	116	33	14.5875	4.1168	-1.82514	2.2817e-12
CL904.Contig2_All	130	37	25.6267	7.2356	-1.82446	1.09449e-13
Unigene25941_All	35	10	6.0989	1.7286	-1.81894	0.00014054
Unigene21612_All	35	10	8.8464	2.5074	-1.8189	0.00014054
Unigene25268_All	35	10	8.5094	2.4119	-1.81889	0.00014054
Unigene3916_All	56	16	10.0321	2.8435	-1.81888	1.29046e-06
CL859.Contig4_All	49	14	1.0203	0.2892	-1.81885	6.10116e-06
Unigene2198_All	49	14	4.2403	1.2019	-1.81885	6.10116e-06
CL1611.Contig1_All	35	10	0.655	0.1857	-1.81852	0.00014054
Unigene25264_All	66	19	5.4881	1.5673	-1.80803	1.59611e-07
Unigene25197_All	59	17	7.7239	2.2078	-1.80672	7.47562e-07
Unigene25489_All	45	13	8.3547	2.3943	-1.80298	1.67425e-05
Unigene13199_All	176	51	30.5643	8.7861	-1.79855	1.05485e-17
Unigene11784_All	200	58	21.2292	6.1074	-1.79742	6.69902e-20
Unigene22485_All	193	56	12.1954	3.5104	-1.79663	3.02776e-19
Unigene25305_All	62	18	5.9953	1.7267	-1.79581	4.33152e-07
Unigene13488_All	117	34	27.4018	7.8995	-1.79444	3.28998e-12
Unigene964_All	189	55	26.9543	7.7813	-1.79243	8.04618e-19
Unigene14551_All	79	23	13.0532	3.77	-1.79177	1.15966e-08
CL3318.Contig1_All	144	42	16.338	4.7273	-1.78914	1.19086e-14
Unigene4829_All	65	19	4.3552	1.2629	-1.786	2.51034e-07
CL2110.Contig1_All	277	81	10.5621	3.0639	-1.78546	9.61688e-27
CL466.Contig1_All	205	60	11.0757	3.2158	-1.78415	3.61174e-20
Unigene7513_All	58	17	7.3663	2.1419	-1.78205	1.17665e-06
Unigene1651_All	58	17	7.0006	2.0356	-1.78202	1.17665e-06
Unigene21912_All	44	13	4.3119	1.2638	-1.77056	2.64092e-05
Unigene11738_All	169	50	16.4666	4.833	-1.76855	1.06406e-16
Unigene5613_All	321	95	25.0215	7.3461	-1.76812	2.37516e-30
CL3053.Contig2_All	81	24	18.8838	5.5506	-1.76643	1.05585e-08
Unigene23466_All	128	38	10.1795	2.9979	-1.76364	6.00602e-13
Unigene9316_All	101	30	10.5887	3.1201	-1.76286	1.68527e-10
Unigene18209_All	37	11	4.5741	1.349	-1.7616	0.000127027
Unigene7232_All	74	22	4.7584	1.4034	-1.76155	4.8942e-08
Unigene21772_All	37	11	5.1614	1.5223	-1.76151	0.000127027
Unigene28967_All	57	17	13.4732	3.9863	-1.75697	1.84555e-06
Unigene25815_All	57	17	10.9406	3.237	-1.75696	1.84555e-06
CL1901.Contig3_All	573	171	26.2379	7.7678	-1.75607	2.09706e-52
Unigene22897_All	50	15	6.4628	1.9234	-1.7485	8.71142e-06
Unigene8338_All	90	27	8.2349	2.4508	-1.7485	2.07378e-09
Unigene19335_All	40	12	5.3462	1.5911	-1.74849	7.25224e-05
Unigene24420_All	53	16	7.5798	2.27	-1.73947	5.01042e-06
Unigene25633_All	53	16	10.8674	3.2546	-1.73945	5.01042e-06
Unigene15375_All	53	16	4.6256	1.3853	-1.73944	5.01042e-06
Unigene17732_All	96	29	10.1478	3.0411	-1.7385	7.01338e-10
Unigene20300_All	182	55	25.4582	7.6321	-1.73798	1.76837e-17
Unigene17859_All	268	81	25.8172	7.7408	-1.73778	5.02786e-25
Unigene12846_All	645	195	45.9293	13.775	-1.73736	6.33114e-58
Unigene12602_All	99	30	6.8957	2.073	-1.73398	4.07966e-10
Unigene9295_All	401	122	42.8318	12.9273	-1.72826	2.17292e-36
Unigene11120_All	46	14	6.1805	1.866	-1.72777	2.3746e-05
CL3733.Contig1_All	82	25	4.1575	1.2574	-1.72527	1.48697e-08
Unigene20555_All	475	145	62.8284	19.0263	-1.72342	1.22351e-42
CL2273.Contig1_All	114	35	11.4126	3.4759	-1.71517	2.72418e-11
Unigene3945_All	166	51	10.2981	3.1387	-1.71414	8.62676e-16
CL2698.Contig1_All	462	142	9.7391	2.9695	-1.71357	3.38904e-41
Unigene19157_All	52	16	7.5424	2.3022	-1.71201	7.81522e-06
Unigene12701_All	338	104	15.2447	4.6533	-1.71198	1.54431e-30
Unigene3606_All	302	93	23.0824	7.0515	-1.71079	1.9883e-27
Unigene25858_All	55	17	8.308	2.5475	-1.70542	4.49088e-06
Unigene4895_All	42	13	6.0066	1.8444	-1.7034	6.48132e-05
Unigene18083_All	42	13	7.4457	2.2863	-1.70339	6.48132e-05
Unigene733_All	132	41	7.8184	2.4091	-1.69838	1.06426e-12
Unigene1196_All	61	19	8.5561	2.6438	-1.69434	1.48712e-06
Unigene22917_All	359	112	43.7452	13.5388	-1.69202	7.85568e-32
Unigene9975_All	64	20	3.9227	1.2161	-1.68959	8.56858e-07
Unigene10833_All	99	31	12.0061	3.7295	-1.68671	8.77242e-10
Unigene1722_All	67	21	7.5347	2.3428	-1.68532	4.94088e-07
Unigene17910_All	89	28	9.0518	2.8251	-1.6799	6.92606e-09
Unigene3339_All	638	201	33.9666	10.6158	-1.6779	1.19979e-54
Unigene13309_All	149	47	13.8316	4.3282	-1.67613	6.41702e-14
Unigene25531_All	38	12	6.2585	1.9606	-1.67452	0.000177148
Unigene6377_All	41	13	4.8795	1.5348	-1.66868	0.000100807
Unigene22665_All	145	46	12.6767	3.9895	-1.6679	1.68852e-13
Unigene9141_All	11313	3590	1203.33	378.816	-1.66747	0
Unigene14799_All	63	20	9.8667	3.1073	-1.66691	1.32386e-06
Unigene29192_All	44	14	10.0739	3.1798	-1.66361	5.74802e-05
Unigene25854_All	50	16	12.3324	3.9149	-1.65541	1.87843e-05
Unigene23089_All	75	24	5.582	1.772	-1.6554	1.46391e-07
Unigene25735_All	50	16	8.7425	2.7753	-1.6554	1.87843e-05
Unigene14724_All	50	16	4.1849	1.3285	-1.65539	1.87843e-05
CL3056.Contig1_All	56	18	7.4847	2.3866	-1.64899	6.17352e-06
Unigene10325_All	143	46	12.8314	4.0947	-1.64785	3.954e-13
Unigene18630_All	1262	406	44.6831	14.2605	-1.6477	1.13805e-103
Unigene14536_All	118	38	27.636	8.8288	-1.64626	4.60666e-11
Unigene15107_All	419	135	13.9365	4.4545	-1.64553	1.64615e-35
CL3668.Contig1_All	217	70	11.1573	3.5705	-1.64379	4.10302e-19
Unigene14232_All	68	22	6.8343	2.1935	-1.63956	6.75588e-07
Unigene2670_All	1773	575	16.2694	5.2343	-1.63609	1.95774e-143
Unigene21140_All	379	123	31.0102	9.9838	-1.63508	5.37572e-32
CL1517.Contig1_All	40	13	2.2844	0.7365	-1.63306	0.000156
Unigene23811_All	83	27	6.0366	1.9481	-1.63167	4.32924e-08
Unigene7554_All	335	109	12.7546	4.1169	-1.63139	2.22428e-28
Unigene6049_All	43	14	8.8525	2.8592	-1.63047	8.8801e-05
Unigene8033_All	172	56	14.5875	4.7116	-1.63044	2.72134e-15
Unigene9833_All	43	14	6.2726	2.026	-1.63043	8.8801e-05
Unigene6288_All	89	29	9.2546	2.9915	-1.6293	1.44856e-08
Unigene15919_All	46	15	6.928	2.2411	-1.62823	5.06484e-05
Unigene7471_All	49	16	7.0077	2.27	-1.62625	2.89382e-05
CL218.Contig2_All	49	16	10.8301	3.5082	-1.62624	2.89382e-05
Unigene2888_All	312	102	17.1102	5.5491	-1.62453	2.17802e-26
Unigene2238_All	110	36	6.382	2.072	-1.62298	3.18328e-10
CL2496.Contig2_All	924	303	56.6339	18.4235	-1.62012	1.31881e-74
Unigene12948_All	378	124	20.6852	6.7315	-1.6196	1.66901e-31
Unigene3780_All	64	21	10.8199	3.522	-1.61922	1.79819e-06
Unigene13411_All	64	21	11.3854	3.7061	-1.61921	1.79819e-06
Unigene12559_All	1224	402	32.4302	10.5662	-1.61788	4.8135e-98
CL2837.Contig1_All	204	67	27.6273	9.0014	-1.61787	1.10242e-17
CL3188.Contig1_All	526	173	13.6879	4.466	-1.61585	4.65858e-43
Unigene8201_All	76	25	6.3507	2.0724	-1.61561	1.98278e-07
Unigene21407_All	82	27	9.6244	3.1438	-1.61419	6.61266e-08
Unigene5671_All	27564	9077	1707.91	557.943	-1.61404	0
Unigene21021_All	103	34	18.1338	5.9382	-1.61058	1.4406e-09
Unigene20994_All	109	36	21.241	6.9595	-1.6098	4.84616e-10
CL109.Contig3_All	572	189	23.4384	7.6828	-1.60917	2.07758e-46
Unigene19026_All	563	187	50.341	16.5875	-1.60164	2.08324e-45
CL3215.Contig1_All	48	16	3.294	1.0892	-1.59657	4.43846e-05
CL2622.Contig2_All	54	18	5.9419	1.9648	-1.59654	1.45277e-05
Unigene14643_All	42	14	5.2687	1.7422	-1.59654	0.000136513
Unigene14461_All	57	19	7.1857	2.3761	-1.59653	8.32878e-06
Unigene10864_All	63	21	8.4646	2.799	-1.59653	2.7471e-06
Unigene25623_All	45	15	8.0899	2.6751	-1.59653	7.7767e-05
Unigene15131_All	264	88	7.6066	2.5153	-1.59652	4.78894e-22
Unigene17216_All	57	19	4.0874	1.3516	-1.59652	8.32878e-06
Unigene11427_All	57	19	9.5417	3.1552	-1.59651	8.32878e-06
Unigene11675_All	63	21	7.6767	2.5385	-1.59651	2.7471e-06
Unigene8294_All	165	55	24.7773	8.1933	-1.5965	2.47842e-14
Unigene9172_All	78	26	13.319	4.4043	-1.5965	1.74429e-07
CL2023.Contig1_All	153	51	16.0733	5.3151	-1.5965	2.15292e-13
Unigene7028_All	63	21	9.4051	3.1101	-1.59648	2.7471e-06
CL327.Contig1_All	2208	737	59.8367	19.8135	-1.59455	1.02457e-171
Unigene953_All	167	56	13.6205	4.5309	-1.58791	2.18434e-14
Unigene6972_All	359	121	22.8544	7.6416	-1.58053	5.14078e-29
Unigene23051_All	89	30	9.9649	3.3322	-1.58038	2.95386e-08
CL2033.Contig2_All	320	108	34.5413	11.5648	-1.57858	5.43366e-26
Unigene19020_All	80	27	6.0066	2.0111	-1.57856	1.52987e-07
Unigene6074_All	80	27	5.8184	1.9481	-1.57855	1.52987e-07
Unigene3701_All	68	23	9.9479	3.3379	-1.57545	1.38362e-06
Unigene24721_All	68	23	7.9447	2.6658	-1.57542	1.38362e-06
CL2949.Contig1_All	62	21	3.5728	1.2005	-1.57342	4.18176e-06
Unigene4787_All	124	42	11.5109	3.8678	-1.57342	6.45822e-11
Unigene5848_All	62	21	5.2935	1.7787	-1.5734	4.18176e-06
Unigene3304_All	56	19	6.1093	2.0563	-1.57096	1.26915e-05
CL3893.Contig1_All	106	36	7.9007	2.6619	-1.56952	1.68785e-09
Unigene5750_All	156	53	13.1216	4.4224	-1.56904	2.5166e-13
Unigene11169_All	50	17	4.1577	1.4023	-1.56799	3.87134e-05
Unigene22417_All	97	33	6.3903	2.1567	-1.56706	8.67e-09
CL1572.Contig1_All	185	63	13.0102	4.3952	-1.56564	1.71459e-15
Unigene732_All	138	47	11.2194	3.7906	-1.5655	6.47102e-12
Unigene25788_All	132	45	25.6252	8.6663	-1.56408	1.91316e-11
Unigene29011_All	85	29	5.5925	1.8928	-1.56297	7.73288e-08
CL1324.Contig1_All	340	116	17.2556	5.8403	-1.56295	3.81894e-27
Unigene11005_All	79	27	16.8764	5.7219	-1.56044	2.31698e-07
Unigene15760_All	158	54	16.7363	5.6744	-1.56044	2.20726e-13
Unigene13023_All	73	25	3.3578	1.1408	-1.55747	6.9604e-07
Unigene23101_All	140	48	30.6776	10.4342	-1.55587	5.66892e-12
Unigene20115_All	131	45	11.7546	4.0057	-1.5531	2.88082e-11
Unigene25207_All	163	56	10.9072	3.7174	-1.55291	1.12648e-13
Unigene11125_All	61	21	8.4174	2.8747	-1.54996	6.3424e-06
Unigene20641_All	61	21	11.842	4.0443	-1.54995	6.3424e-06
Unigene11737_All	136	47	11.0042	3.7726	-1.54442	1.46468e-11
CL2325.Contig1_All	81	28	3.6695	1.2584	-1.54399	2.02044e-07
CL109.Contig2_All	387	134	16.1692	5.554	-1.54165	4.24048e-30
CL3917.Contig4_All	343	119	37.0239	12.7427	-1.53879	8.65602e-27
Unigene13704_All	49	17	5.9708	2.055	-1.53879	5.88024e-05
Unigene25770_All	49	17	9.6593	3.3245	-1.53878	5.88024e-05
Unigene15661_All	794	276	102.371	35.3011	-1.53601	1.10078e-59
Unigene25954_All	46	16	4.0078	1.3829	-1.53511	0.00010298
Unigene10398_All	552	192	39.1432	13.5065	-1.53511	5.56374e-42
CL1056.Contig1_All	149	52	29.2592	10.1299	-1.53027	2.20066e-12
CL2817.Contig1_All	189	66	21.3016	7.3794	-1.52939	2.58606e-15
Unigene24514_All	97	34	18.6183	6.474	-1.52399	1.71437e-08
Unigene2918_All	145	51	19.482	6.7977	-1.51902	5.65272e-12
Unigene19643_All	54	19	11.1621	3.8961	-1.51851	2.91128e-05
Unigene15310_All	142	50	8.4696	2.9585	-1.51743	9.70698e-12
Unigene13674_All	51	18	4.037	1.4135	-1.51401	5.08386e-05
Unigene13118_All	51	18	3.652	1.2787	-1.51401	5.08386e-05
CL2997.Contig1_All	150	53	6.5012	2.2788	-1.51243	2.86502e-12
Unigene22538_All	99	35	8.4525	2.9644	-1.51164	1.48894e-08
Unigene19344_All	65	23	6.6908	2.3487	-1.51032	4.76918e-06
Unigene8758_All	96	34	6.3987	2.2481	-1.50907	2.56854e-08
Unigene21968_All	48	17	4.9211	1.729	-1.50904	8.89066e-05
Unigene25750_All	48	17	5.5572	1.9525	-1.50904	8.89066e-05
CL41.Contig1_All	48	17	3.4276	1.2043	-1.509	8.89066e-05
Unigene23343_All	127	45	19.5306	6.8651	-1.50838	1.45361e-10
Unigene10785_All	93	33	12.0514	4.2422	-1.50632	4.4327e-08
Unigene12971_All	228	81	20.8244	7.3392	-1.50458	8.96628e-18
Unigene16228_All	45	16	3.6068	1.2722	-1.50339	0.000155733
Unigene616_All	191	68	14.3831	5.0799	-1.5015	4.36316e-15
Unigene13671_All	73	26	12.8966	4.5567	-1.50093	1.36956e-06
CL3340.Contig1_All	73	26	6.8387	2.4163	-1.50092	1.36956e-06
Unigene11052_All	87	31	6.3547	2.2463	-1.50027	1.3219e-07
Unigene13672_All	182	65	37.3183	13.2217	-1.49698	2.1904e-14
Unigene15476_All	98	35	9.048	3.2057	-1.49696	2.22568e-08
Unigene8126_All	70	25	4.5938	1.6276	-1.49694	2.37438e-06
Unigene23025_All	165	59	16.8824	5.9886	-1.49523	3.72344e-13
Unigene17164_All	53	19	8.9306	3.176	-1.49155	4.3815e-05
Unigene18098_All	287	103	37.5722	13.3766	-1.48995	1.09059e-21
Unigene13148_All	78	28	5.0283	1.7906	-1.48963	6.83276e-07
Unigene15666_All	167	60	23.6189	8.4182	-1.48836	3.22962e-13
Unigene25803_All	64	23	8.4	2.9947	-1.48798	7.15312e-06
Unigene8828_All	150	54	27.1576	9.6988	-1.48548	5.51342e-12
Unigene12781_All	261	94	12.9376	4.6224	-1.48486	9.06308e-20
Unigene11204_All	86	31	11.088	3.965	-1.48361	1.97399e-07
Unigene8787_All	83	30	11.642	4.1744	-1.4797	3.41028e-07
Unigene8360_All	83	30	11.6101	4.163	-1.47968	3.41028e-07
Unigene6277_All	1702	616	296.58	106.485	-1.47777	5.93774e-119
Unigene4831_All	91	33	9.2737	3.3362	-1.47494	9.869e-08
Unigene19891_All	121	44	8.5565	3.0867	-1.47096	8.2376e-10
Unigene5672_All	85	31	8.5429	3.0908	-1.46675	2.93942e-07
Unigene5510_All	85	31	7.233	2.6169	-1.46674	2.93942e-07
Unigene855_All	85	31	7.1614	2.591	-1.46673	2.93942e-07
Unigene11045_All	74	27	4.7524	1.7202	-1.46608	1.76381e-06
Unigene5614_All	134	49	8.0206	2.9095	-1.46294	1.2136e-10
CL2096.Contig1_All	134	49	8.8051	3.1941	-1.46293	1.2136e-10
Unigene18918_All	276	101	20.6621	7.5009	-1.46185	2.24536e-20
Unigene18033_All	112	41	11.1251	4.0401	-1.46136	4.18084e-09
Unigene13624_All	60	22	9.756	3.5487	-1.459	1.85695e-05
Unigene13647_All	60	22	5.2365	1.9048	-1.45896	1.85695e-05
Unigene18037_All	365	134	57.8744	21.0777	-1.45721	2.50506e-26
Unigene21236_All	98	36	9.4764	3.4534	-1.45632	4.25168e-08
Unigene3949_All	49	18	6.8168	2.4842	-1.45631	0.000114605
Unigene9486_All	65	24	8.8972	3.2589	-1.44897	9.1717e-06
Unigene5896_All	173	64	23.8723	8.761	-1.44617	3.94684e-13
Unigene5884_All	208	77	25.1057	9.2199	-1.44519	1.76055e-15
Unigene23024_All	54	20	6.2377	2.2918	-1.44453	5.62032e-05
Unigene16180_All	62	23	6.5403	2.4069	-1.44218	1.5912e-05
CL1122.Contig1_All	13725	5098	293.446	108.129	-1.44035	0
Unigene7854_All	543	202	38.4516	14.1903	-1.43814	1.16661e-37
Unigene859_All	137	51	11.1737	4.1264	-1.43715	1.33051e-10
Unigene21881_All	51	19	4.5128	1.6678	-1.43608	9.79344e-05
Unigene917_All	102	38	15.4533	5.7112	-1.43605	3.1425e-08
CL3214.Contig4_All	51	19	7.1732	2.6511	-1.43603	9.79344e-05
CL3754.Contig1_All	233	87	35.3001	13.0757	-1.43278	5.79698e-17
Unigene4961_All	83	31	7.2687	2.6932	-1.43238	6.46104e-07
Unigene25551_All	147	55	26.5204	9.8435	-1.42986	3.35678e-11
Unigene539_All	104	39	7.6182	2.834	-1.42661	2.6969e-08
Unigene5851_All	112	42	17.4872	6.5054	-1.42659	7.8475e-09
Unigene15187_All	56	21	7.1838	2.6725	-1.42656	4.80112e-05
Unigene8031_All	88	33	7.3534	2.7356	-1.42655	3.21238e-07
Unigene10616_All	133	50	7.8868	2.9413	-1.42299	3.35326e-10
Unigene19011_All	194	73	21.4392	8.003	-1.42164	3.22308e-14
Unigene4584_All	77	29	10.428	3.8961	-1.42036	1.92332e-06
Unigene21951_All	77	29	17.2427	6.4423	-1.42034	1.92332e-06
CL2180.Contig2_All	146	55	8.9059	3.3282	-1.42002	4.93268e-11
Unigene9261_All	138	52	15.9047	5.9453	-1.41963	1.68157e-10
Unigene21842_All	191	72	33.1692	12.4039	-1.41905	5.4978e-14
Unigene19522_All	53	20	3.9677	1.4853	-1.41755	8.35112e-05
Unigene19028_All	265	100	23.4487	8.7781	-1.41753	8.30696e-19
Unigene8742_All	98	37	16.5133	6.1849	-1.41681	7.96256e-08
Unigene19104_All	307	116	27.4026	10.2716	-1.41565	1.65931e-21
Unigene10824_All	127	48	15.5495	5.8302	-1.41525	9.8314e-10
Unigene17366_All	119	45	8.3229	3.1222	-1.41452	3.3653e-09
Unigene2892_All	13611	5155	2331.97	876.167	-1.41227	0
Unigene3448_All	79	30	10.9605	4.129	-1.40845	1.64384e-06
Unigene23386_All	79	30	14.0538	5.2944	-1.40842	1.64384e-06
Unigene17156_All	71	27	10.3571	3.9072	-1.40641	5.73448e-06
Unigene7835_All	142	54	5.4266	2.0472	-1.4064	1.23672e-10
Unigene15679_All	71	27	9.7709	3.6861	-1.4064	5.73448e-06
Unigene15840_All	155	59	20.5019	7.7418	-1.40502	1.82198e-11
Unigene11240_All	63	24	6.1035	2.3066	-1.40387	2.0118e-05
Unigene19823_All	2491	949	46.1638	17.4469	-1.40379	1.82202e-160
Unigene436_All	202	77	12.6856	4.7971	-1.40296	1.75207e-14
CL2638.Contig2_All	97	37	21.5325	8.148	-1.402	1.17033e-07
Unigene3121_All	60	23	6.1762	2.3487	-1.39486	3.48486e-05
Unigene4341_All	281	108	23.6356	9.0118	-1.39107	2.453e-19
Unigene16191_All	65	25	4.9606	1.8927	-1.39007	1.71279e-05
Unigene14166_All	52	20	4.7409	1.8089	-1.39005	0.000123526
Unigene4712_All	78	30	10.9107	4.163	-1.39005	2.41684e-06
Unigene9132_All	1793	691	150.566	57.5638	-1.38716	5.32326e-114
Unigene24707_All	70	27	13.9064	5.3211	-1.38595	8.43674e-06
CL109.Contig1_All	57	22	13.5359	5.1827	-1.38502	6.04042e-05
Unigene1355_All	75	29	9.5731	3.6721	-1.38238	4.1637e-06
CL1048.Contig1_All	773	299	28.2307	10.8327	-1.38187	6.7882e-50
CL2496.Contig1_All	480	186	30.07	11.5593	-1.37927	1.56741e-31
Unigene3358_All	183	71	19.4652	7.4919	-1.37749	6.21924e-13
Unigene17350_All	543	211	11.5804	4.4641	-1.37524	2.64154e-35
Unigene12450_All	1366	531	26.9278	10.3841	-1.37472	3.91468e-86
Unigene20622_All	72	28	6.6116	2.5507	-1.37411	7.17512e-06
Unigene24686_All	54	21	11.5842	4.4691	-1.3741	0.000104772
Unigene6930_All	483	188	34.2028	13.2068	-1.37283	1.66731e-31
CL1257.Contig3_All	59	23	4.5572	1.7624	-1.37061	5.12584e-05
Unigene15792_All	87	34	10.9948	4.2626	-1.36702	8.67238e-07
Unigene3315_All	92	36	7.6129	2.9552	-1.36519	4.30038e-07
Unigene20404_All	3377	1322	202.844	78.7748	-1.36456	9.4678e-208
Unigene4229_All	475	186	43.9343	17.0667	-1.36416	9.98598e-31
Unigene23808_All	153	60	24.7988	9.6475	-1.36204	7.03386e-11
Unigene1437_All	780	306	42.1417	16.4008	-1.36148	3.05454e-49
Unigene3590_All	79	31	9.9346	3.8673	-1.36114	3.0098e-06
Unigene7965_All	884	347	16.6792	6.495	-1.36065	1.59106e-55
[truncated: 424 more rows]

## Sheet: Sf9 vs Sf-15
geneID	Sf9_rawfragments(19586210)	Sf_15_rawfragments(18014905)	Sf9_FPKM	Sf_15_FPKM	log2	Up-Down-Regulation(Sf_15/Sf9)
Unigene30392_All	0	322	0	76.385	16.221	1.20316e-103
Unigene24276_All	0	310	0	65.4296	15.9977	8.22526e-100
Unigene30393_All	0	250	0	28.9716	14.8224	1.22822e-80
Unigene30191_All	0	47	0	12.3064	13.5871	9.15652e-16
Unigene30568_All	0	51	0	9.1029	13.1521	4.82454e-17
Unigene30205_All	0	173	0	7.7258	12.9155	4.9667e-56
CL1358.Contig1_All	0	47	0	7.4118	12.8556	9.15652e-16
Unigene30429_All	0	19	0	4.8603	12.2468	8.12186e-07
Unigene16938_All	0	19	0	4.3763	12.0955	8.12186e-07
Unigene30423_All	0	41	0	4.278	12.0627	7.57082e-14
Unigene24309_All	0	25	0	4.1302	12.012	9.82296e-09
Unigene30241_All	0	22	0	3.8524	11.9115	8.932e-08
Unigene9832_All	0	16	0	3.7161	11.8596	7.38518e-06
Unigene30593_All	0	14	0	3.6831	11.8467	3.21736e-05
CL2990.Contig1_All	0	46	0	3.4137	11.7371	1.91117e-15
Unigene7199_All	0	18	0	3.2128	11.6496	1.69521e-06
Unigene11967_All	0	12	0	3.1872	11.6381	0.000140164
Unigene13247_All	0	19	0	3.1296	11.6118	8.12186e-07
Unigene30240_All	0	14	0	2.8259	11.4645	3.21736e-05
Unigene30647_All	0	14	0	2.8157	11.4593	3.21736e-05
Unigene30657_All	0	14	0	2.7558	11.4283	3.21736e-05
Unigene9804_All	0	13	0	2.7027	11.4002	6.71534e-05
Unigene30230_All	0	16	0	2.516	11.2969	7.38518e-06
Unigene30391_All	4	8444	0.1419	325.728	11.1646	0
CL453.Contig2_All	1	1275	0.0767	106.268	10.4362	0
Unigene13912_All	3	2898	0.0991	104.121	10.0371	0
CL453.Contig1_All	3	222	0.1649	13.2649	6.32988	2.95936e-66
Unigene3602_All	2	55	0.2014	6.0218	4.90206	1.1775e-15
Unigene24559_All	1	24	0.1581	4.1246	4.70534	2.87496e-07
CL2428.Contig1_All	1	24	0.0342	0.8911	4.70352	2.87496e-07
CL1137.Contig2_All	105	2104	6.3293	137.889	4.44532	0
Unigene21888_All	2	37	0.2264	4.554	4.33019	3.1877e-10
Unigene30628_All	1	16	0.2154	3.7475	4.12084	7.27824e-05
Unigene30794_All	1	16	0.1438	2.5018	4.12083	7.27824e-05
Unigene7219_All	1	16	0.2259	3.9299	4.12074	7.27824e-05
Unigene16908_All	10	152	1.7545	28.9947	4.04666	1.09872e-36
Unigene30448_All	2	29	0.2414	3.8056	3.97863	7.39066e-08
Unigene19356_All	2	29	0.2509	3.9552	3.97857	7.39066e-08
CL1291.Contig2_All	284	4075	7.3754	115.057	3.96348	0
Unigene14604_All	5	69	0.357	5.3569	3.9074	6.0346e-17
Unigene21105_All	15788	201206	589.669	8170.35	3.79242	0
CL1590.Contig2_All	26666	333641	1300.35	17688.9	3.76587	0
CL1590.Contig1_All	5981	73575	803.6	10747.7	3.7414	0
Unigene21812_All	2	22	0.4068	4.8654	3.58017	7.84836e-06
Unigene12898_All	28	298	1.7162	19.8582	3.53245	1.83768e-63
Unigene1773_All	49	496	5.1161	56.3042	3.46013	1.02597e-102
CL632.Contig1_All	2	20	0.1349	1.4666	3.44251	2.90348e-05
Unigene24438_All	2	20	0.2449	2.6623	3.44241	2.90348e-05
CL1057.Contig1_All	24	233	0.9687	10.2243	3.39981	2.3624e-48
CL1590.Contig3_All	360287	3400336	2183.89	22409	3.35911	0
CL357.Contig1_All	44	409	1.6579	16.7553	3.33719	2.57198e-82
Unigene7889_All	35	312	1.0211	9.8966	3.27681	3.81694e-62
Unigene92_All	3	26	0.0499	0.4706	3.23739	2.98406e-06
Unigene986_All	34	281	5.9859	53.7869	3.16761	2.09976e-54
Unigene16952_All	4	31	0.6284	5.2948	3.07482	5.77558e-07
Unigene20127_All	47	364	3.8892	32.748	3.07386	5.04214e-68
Unigene21023_All	4	30	0.3905	3.1841	3.02749	1.07546e-06
Unigene8656_All	6	45	0.7916	6.4546	3.02748	1.83241e-09
Unigene8264_All	7	52	0.4863	3.9272	3.01358	1.0517e-10
Unigene19649_All	3	22	0.4878	3.8892	2.99511	3.68836e-05
Unigene2188_All	4	29	0.4957	3.9072	2.9786	1.99593e-06
Unigene30365_All	7	50	0.6756	5.2467	2.95717	3.5848e-10
Unigene16928_All	4	28	0.6303	4.7971	2.92805	3.69114e-06
CL1137.Contig1_All	5	35	0.3144	2.3927	2.92797	2.04578e-07
Unigene15757_All	42	291	6.3631	47.9326	2.91321	6.79554e-52
Unigene14316_All	6	41	1.011	7.5112	2.89326	2.12106e-08
CL2428.Contig2_All	5	32	0.1656	1.1519	2.79824	1.26066e-06
Unigene19647_All	15	95	2.9231	20.1275	2.7836	3.73934e-17
Unigene12149_All	9	55	0.5611	3.7278	2.73199	2.67468e-10
Unigene9647_All	5	30	0.6937	4.5252	2.7056	4.16248e-06
CL1291.Contig1_All	441	2618	10.5461	68.0675	2.69026	0
Unigene7066_All	5	29	0.6529	4.1171	2.65669	7.51874e-06
Unigene21802_All	5	29	0.9283	5.8537	2.65669	7.51874e-06
Unigene20530_All	24	138	3.1339	19.5916	2.6442	4.8202e-23
Unigene24139_All	6	34	1.5165	9.3432	2.62317	1.37809e-06
CL1048.Contig4_All	12	66	1.7967	10.7438	2.58008	1.88664e-11
CL321.Contig7_All	5	27	0.1355	0.7955	2.55357	2.4213e-05
Unigene5246_All	138	718	3.8565	21.8149	2.49995	2.33678e-106
Unigene22047_All	6	31	1.1388	6.397	2.48988	7.81222e-06
Unigene19437_All	8	41	0.519	2.8919	2.47821	2.64264e-07
Unigene17260_All	436	2184	93.9264	511.531	2.44522	0
CL3865.Contig2_All	8	40	0.2523	1.3715	2.44254	4.65458e-07
Unigene8764_All	14	69	1.6099	8.6265	2.4218	3.56848e-11
Unigene22045_All	10	49	1.8634	9.9269	2.41341	2.82808e-08
Unigene24658_All	64	311	16.0966	85.0418	2.40142	6.22644e-45
CL2755.Contig1_All	5	24	0.1311	0.6842	2.38375	0.000134848
Unigene21967_All	5	24	0.942	4.916	2.38369	0.000134848
Unigene14078_All	86	406	8.1614	41.8901	2.35972	5.58292e-57
Unigene9961_All	14	66	1.2054	6.1781	2.35765	1.88167e-10
Unigene15626_All	6	28	0.553	2.8055	2.34291	4.25452e-05
Unigene23767_All	50	233	4.5668	23.1373	2.34097	4.40068e-33
Unigene20511_All	8	37	0.683	3.4345	2.33014	2.4865e-06
Unigene8602_All	8	37	0.9679	4.867	2.3301	2.4865e-06
CL1632.Contig1_All	8	37	0.6133	3.0839	2.33009	2.4865e-06
CL1048.Contig3_All	13	60	2.0236	10.1542	2.32708	1.72091e-09
Unigene1213_All	50	222	10.863	52.4388	2.27121	1.66077e-30
Unigene30364_All	7	31	1.2324	5.9338	2.26749	2.3413e-05
Unigene2342_All	7	31	0.5113	2.4618	2.26747	2.3413e-05
Unigene3655_All	12	53	0.9255	4.4441	2.26359	2.70558e-08
CL2893.Contig2_All	8	35	0.7522	3.578	2.24997	7.44378e-06
Unigene24332_All	8	35	0.5729	2.7249	2.24985	7.44378e-06
Unigene2931_All	11	48	0.738	3.5013	2.2462	1.43446e-07
Unigene11962_All	6	26	0.7435	3.503	2.23619	0.000128335
Unigene14703_All	6	26	1.2555	5.915	2.23612	0.000128335
Unigene6316_All	293	1264	63.9295	299.847	2.22967	4.5081e-162
Unigene698_All	28	117	3.7423	17.0016	2.18367	4.79354e-16
Unigene9852_All	154	640	30.7136	138.774	2.17579	1.64525e-80
Unigene10668_All	10	41	0.8208	3.659	2.15635	2.22242e-06
Unigene20862_All	11	45	1.9103	8.4964	2.15305	7.13024e-07
Unigene1191_All	12	49	1.4382	6.3849	2.1504	2.29558e-07
CL2164.Contig1_All	283	1135	16.7233	72.9206	2.12447	3.50502e-137
Unigene4647_All	12	48	2.4409	10.6154	2.12067	3.88402e-07
Unigene29021_All	17	68	1.6564	7.2035	2.12065	1.38933e-09
Unigene1933_All	8	32	0.8709	3.7874	2.12063	3.72342e-05
Unigene21337_All	22	88	1.9267	8.3788	2.12061	5.18014e-12
Unigene13472_All	9	36	1.2521	5.4451	2.12061	1.18148e-05
CL183.Contig8_All	8274	32440	124.028	528.694	2.09176	0
CL3848.Contig2_All	11	43	0.1053	0.4477	2.08803	2.03742e-06
Unigene30233_All	10	39	0.9525	4.0389	2.08417	6.36446e-06
CL321.Contig8_All	30	117	0.8634	3.661	2.08414	3.31658e-15
Unigene21664_All	10	39	1.3401	5.6821	2.08408	6.36446e-06
CL183.Contig6_All	1330	5181	115.093	487.45	2.08245	0
Unigene17254_All	782	3042	113.749	481.083	2.08043	0
Unigene17255_All	1746	6782	94.6331	399.646	2.0783	0
Unigene24580_All	397	1538	53.7649	226.456	2.07449	1.17952e-179
Unigene18430_All	31	119	5.4766	22.8569	2.06128	3.03796e-15
CL183.Contig9_All	2183	8329	134.446	557.707	2.05248	0
CL3814.Contig2_All	1108	4227	161.63	670.397	2.05232	0
Unigene7847_All	37	141	2.7418	11.3597	2.05073	1.08893e-17
CL321.Contig11_All	35	133	0.9302	3.8432	2.0467	9.96552e-17
Unigene19498_All	18	68	2.1778	8.9447	2.03816	3.55594e-09
Unigene5756_All	136	510	4.4972	18.3354	2.02753	4.74678e-59
Unigene29097_All	8	30	1.6273	6.6346	2.02753	0.0001061
Unigene23965_All	76	284	4.5812	18.6124	2.02247	1.64703e-33
CL3848.Contig1_All	11	41	0.1692	0.6855	2.01843	5.72552e-06
CL183.Contig4_All	222	825	27.6451	111.696	2.01448	1.20381e-93
CL183.Contig7_All	14633	54259	187.386	755.429	2.01128	0
CL2164.Contig2_All	10	37	0.5951	2.3938	2.0081	1.78974e-05
Unigene8728_All	13	48	2.0549	8.2491	2.00517	9.8712e-07
CL183.Contig5_All	439	1615	16.9801	67.9151	1.99989	8.56248e-180
CL3814.Contig1_All	7192	26458	449.997	1799.84	1.99989	0
Unigene3680_All	12	44	1.1409	4.5483	1.99516	3.0628e-06
Unigene20504_All	12	44	0.8451	3.3689	1.99508	3.0628e-06
Unigene6800_All	14	51	1.1623	4.6032	1.98565	5.29658e-07
Unigene4113_All	246	896	14.0806	55.7585	1.98548	1.18579e-99
Unigene20547_All	11	40	1.3436	5.3119	1.98312	9.53416e-06
Unigene18359_All	10	36	2.4197	9.4708	1.96866	2.97934e-05
Unigene3567_All	21	75	1.5767	6.1224	1.95719	1.54031e-09
Unigene13523_All	138	492	25.2537	97.8879	1.95464	2.08718e-54
Unigene7439_All	305	1084	67.1215	259.364	1.95013	2.27738e-117
CL183.Contig2_All	387	1360	52.4106	200.247	1.93385	3.80306e-145
Unigene17258_All	1017	3570	83.0789	317.071	1.93225	0
Unigene20870_All	1782	6253	305.31	1164.77	1.9317	0
Unigene5666_All	19	66	1.3663	5.16	1.9171	2.3508e-08
Unigene24631_All	278	951	53.1598	197.714	1.89501	2.36722e-99
CL225.Contig1_All	24	82	0.1961	0.7285	1.89334	6.43182e-10
CL33.Contig7_All	108	369	4.3214	16.0525	1.89323	1.46488e-39
Unigene25_All	10	34	0.2982	1.1024	1.8863	8.12692e-05
CL2016.Contig1_All	29	98	1.4319	5.2611	1.87743	1.78408e-11
Unigene1648_All	43	145	3.7852	13.8774	1.8743	2.84838e-16
CL225.Contig3_All	20	67	0.2928	1.0666	1.86503	3.34448e-08
Unigene17256_All	526	1756	94.2303	342.017	1.85981	2.7066e-177
Unigene19082_All	33	110	1.5017	5.4421	1.85757	1.49994e-12
Unigene18996_All	31	103	3.7329	13.4846	1.85294	8.36286e-12
Unigene20096_All	22	73	1.0362	3.7382	1.85104	9.56816e-09
Unigene22511_All	29	96	0.8659	3.1163	1.84756	4.67188e-11
Unigene9991_All	29	95	0.2374	0.8456	1.83266	7.53466e-11
Unigene15984_All	11	36	2.6122	9.2946	1.83113	6.98072e-05
CL33.Contig2_All	91	297	5.5977	19.8631	1.82718	1.03629e-30
Unigene6540_All	120	391	6.6813	23.6688	1.82479	7.54804e-40
Unigene4896_All	12	39	1.8679	6.6002	1.82109	3.6695e-05
Unigene1020_All	12	39	1.4117	4.9882	1.82109	3.6695e-05
Unigene22321_All	14	45	0.7889	2.7571	1.80524	1.01985e-05
Unigene17257_All	1274	4072	118.05	410.227	1.79702	0
Unigene10669_All	44	140	4.6034	15.9249	1.79051	6.83578e-15
Unigene472_All	26	82	1.8566	6.3661	1.77775	3.25394e-09
Unigene15215_All	80	249	2.8643	9.6928	1.75873	9.65738e-25
Unigene17253_All	552	1714	10.8522	36.6359	1.75527	6.6732e-160
Unigene5201_All	138	428	3.1011	10.4569	1.7536	3.26628e-41
Unigene19495_All	340	1054	25.7173	86.6772	1.75291	7.00922e-99
Unigene5681_All	20	62	1.6604	5.5961	1.75289	3.62158e-07
Unigene17259_All	4528	14027	207.712	699.58	1.75191	0
Unigene14133_All	24	74	1.7862	5.9879	1.74516	2.90672e-08
CL2956.Contig1_All	15	46	0.2405	0.802	1.73757	1.38992e-05
Unigene8709_All	17	52	2.9323	9.7517	1.73362	3.87734e-06
Unigene9992_All	27	82	0.3412	1.1267	1.72341	7.00868e-09
CL183.Contig3_All	27	82	4.1522	13.7102	1.7233	7.00868e-09
CL831.Contig8_All	31	94	4.855	16.0058	1.72105	5.71778e-10
Unigene4447_All	630	1909	42.6033	140.355	1.72004	6.54932e-173
CL2016.Contig2_All	37	112	1.7557	5.7779	1.7185	1.35037e-11
Unigene9993_All	16	48	0.2205	0.7193	1.70581	1.16856e-05
Unigene18302_All	15	45	3.1646	10.322	1.70563	2.21652e-05
Unigene4603_All	21	63	4.682	15.2712	1.70562	4.86548e-07
Unigene5357_All	51	152	2.3867	7.7337	1.69614	5.57756e-15
CL744.Contig1_All	70	208	13.5377	43.7348	1.6918	6.8826e-20
CL1456.Contig2_All	44	129	1.2896	4.1106	1.67243	1.05845e-12
Unigene8191_All	26	76	1.549	4.9227	1.66811	5.16382e-08
Unigene23040_All	28	81	2.5169	7.916	1.65312	2.3046e-08
Unigene6567_All	192	554	9.2132	28.9025	1.64942	1.37801e-48
CL1092.Contig3_All	25	72	0.6058	1.8969	1.64673	1.52041e-07
CL3890.Contig3_All	15	43	0.4257	1.3268	1.64004	5.55426e-05
CL1256.Contig2_All	14	40	0.3182	0.9886	1.63545	0.000105705
CL225.Contig11_All	21	60	0.2827	0.8783	1.63544	1.90233e-06
Unigene16639_All	21	60	1.2599	3.9137	1.63522	1.90233e-06
CL1676.Contig2_All	52	148	2.1021	6.5047	1.62965	6.81266e-14
Unigene14924_All	114	324	2.0231	6.2513	1.62759	1.40651e-28
Unigene12596_All	65	184	2.0562	6.3282	1.62181	8.2053e-17
Unigene1819_All	23	65	2.0281	6.2316	1.61947	8.39386e-07
Unigene10843_All	17	48	4.2339	12.9974	1.61816	2.42244e-05
Unigene20528_All	15	42	1.9738	6.0088	1.6061	8.72452e-05
Unigene3151_All	15	42	1.1892	3.6202	1.60608	8.72452e-05
CL359.Contig1_All	17	47	1.3626	4.0957	1.58775	3.7857e-05
Unigene10158_All	122	336	3.9324	11.7748	1.58222	1.87592e-28
Unigene22814_All	32	88	1.5986	4.7797	1.58011	1.71282e-08
Unigene25801_All	48	132	5.9339	17.7416	1.58008	4.6505e-12
Unigene22490_All	27	74	1.904	5.6736	1.57523	2.53572e-07
Unigene12899_All	36	98	1.7114	5.0651	1.56541	3.3645e-09
Unigene10229_All	43	117	1.6721	4.9464	1.56472	1.0301e-10
Unigene3668_All	28	76	6.382	18.8336	1.56123	2.09182e-07
Unigene10201_All	56	152	1.6172	4.7723	1.56119	1.85085e-13
Unigene13051_All	17	46	1.7052	5.0166	1.55677	5.88694e-05
Unigene20890_All	20	54	1.4525	4.2639	1.55364	1.3529e-05
Unigene9710_All	19	51	1.4141	4.1268	1.54514	2.55138e-05
Unigene15026_All	22	59	1.0627	3.0985	1.54384	5.89702e-06
CL225.Contig4_All	25	67	0.3185	0.9279	1.54268	1.37389e-06
Unigene20491_All	34	91	4.8489	14.11	1.54099	1.7959e-08
Unigene331_All	55	147	3.0723	8.9277	1.53897	8.03802e-13
Unigene2484_All	17	45	2.1378	6.1525	1.52505	9.1077e-05
Unigene4452_All	159	420	9.5393	27.396	1.52201	2.64486e-33
CL1456.Contig1_All	47	124	1.0237	2.9365	1.5203	7.29922e-11
Unigene3349_All	22	58	1.5601	4.4716	1.51915	9.0749e-06
Unigene11556_All	3883	10199	58.0872	165.878	1.51383	0
CL225.Contig7_All	24	63	0.3223	0.9198	1.51292	3.955e-06
CL183.Contig1_All	29	76	4.8705	13.8774	1.5106	4.05066e-07
Unigene2507_All	18	47	3.1153	8.8439	1.50531	7.42104e-05
Unigene16968_All	18	47	1.9764	5.6106	1.50528	7.42104e-05
CL1007.Contig2_All	327	849	8.9042	25.1347	1.49712	4.88054e-64
Unigene20204_All	231	599	10.5398	29.7142	1.49531	1.29011e-45
Unigene12233_All	17	44	1.6724	4.706	1.49258	0.000140162
Unigene17522_All	532	1372	18.9811	53.2209	1.48743	2.1733e-101
Unigene23843_All	26	67	1.8829	5.2754	1.48632	2.63726e-06
CL3626.Contig1_All	496	1275	12.3955	34.6425	1.48273	6.43378e-94
Unigene19735_All	41	105	4.9604	13.8116	1.47735	4.48542e-09
Unigene17319_All	25	64	0.372	1.0354	1.47681	4.92802e-06
Unigene1757_All	52	133	5.1956	14.4477	1.47548	4.1211e-11
Unigene15882_All	18	46	3.9107	10.8657	1.47428	0.000113735
CL3226.Contig1_All	18	46	3.2246	8.9594	1.47428	0.000113735
CL225.Contig8_All	20	51	0.2997	0.8309	1.47116	4.90286e-05
Unigene13419_All	19	48	3.5021	9.619	1.45767	9.21628e-05
CL1256.Contig1_All	21	53	0.5162	1.4165	1.45633	3.97718e-05
Unigene30195_All	286	720	5.6597	15.491	1.45263	3.03572e-52
Unigene8065_All	46	115	2.241	6.0912	1.44258	1.62615e-09
Unigene20077_All	36	90	2.0044	5.4481	1.44258	9.76338e-08
CL3760.Contig2_All	38	95	3.6885	10.0255	1.44257	4.29458e-08
CL1256.Contig5_All	38	95	4.5225	12.2923	1.44256	4.29458e-08
Unigene3503_All	67	167	9.8866	26.7922	1.43827	3.90828e-13
Unigene14285_All	51	127	4.1529	11.2436	1.43691	2.59426e-10
Unigene22640_All	39	97	2.0052	5.4224	1.43519	3.4951e-08
Unigene565_All	39	97	4.5152	12.2096	1.43515	3.4951e-08
Unigene15399_All	23	57	1.6704	4.5008	1.42999	2.609e-05
CL2653.Contig1_All	21	52	1.6572	4.4614	1.42875	6.03148e-05
Unigene10237_All	19	47	4.0589	10.9161	1.4273	0.000139989
CL385.Contig22_All	28	69	0.644	1.7253	1.42171	3.9943e-06
Unigene19860_All	70	172	2.722	7.2716	1.41761	3.16946e-13
CL3658.Contig3_All	240	588	9.2063	24.5226	1.41342	2.60344e-41
CL225.Contig2_All	27	65	0.298	0.78	1.38816	1.1125e-05
Unigene8317_All	68	163	10.0342	26.1505	1.38191	3.48416e-12
Unigene16724_All	86	206	6.6629	17.352	1.38088	5.29828e-15
CL2907.Contig1_All	23	55	3.5911	9.3365	1.37846	5.90354e-05
Unigene16287_All	4717	11154	234.73	603.464	1.36227	0
Unigene13003_All	97	228	2.6756	6.8375	1.35361	5.35528e-16
CL225.Contig6_All	23	54	0.2999	0.7655	1.35192	8.81812e-05
CL225.Contig10_All	39	91	0.5019	1.2733	1.3431	3.8328e-07
Unigene385_All	27	63	1.2847	3.2592	1.34309	2.47088e-05
Unigene17587_All	30	70	2.4121	6.1192	1.34305	8.66938e-06
Unigene9203_All	46	107	3.2847	8.307	1.33857	3.92408e-08
Unigene12768_All	113	261	5.0742	12.7423	1.32837	1.26955e-17
CL3625.Contig2_All	55	127	2.1354	5.361	1.328	2.64628e-09
Unigene3831_All	31	71	1.4441	3.596	1.31622	1.0301e-05
Unigene1101_All	28	64	6.5879	16.3715	1.3133	2.93568e-05
CL3377.Contig2_All	47	107	4.5448	11.2491	1.30752	6.83094e-08
Unigene24576_All	214	487	2.6552	6.5694	1.30694	8.79012e-31
Unigene5145_All	132	300	8.6737	21.4323	1.30507	1.57507e-19
Unigene6942_All	2740	6205	164.97	406.176	1.2999	0
Unigene21285_All	47	106	1.6947	4.1554	1.29396	9.99134e-08
Unigene6656_All	48	108	3.1259	7.6467	1.29057	8.04156e-08
Unigene3208_All	52	116	4.2142	10.2208	1.27818	3.3724e-08
CL1401.Contig1_All	46	102	2.2368	5.3924	1.26949	2.63864e-07
Unigene20523_All	51	112	6.7284	16.0648	1.25557	8.83796e-08
CL3005.Contig1_All	265	581	55.2242	131.637	1.25319	3.3662e-34
CL3289.Contig1_All	26	57	2.6391	6.2904	1.25311	0.000144956
Unigene126_All	68	149	2.3161	5.5176	1.25234	7.19566e-10
Unigene24546_All	66	144	6.4927	15.4015	1.24618	1.60422e-09
Unigene21012_All	34	74	6.2895	14.883	1.24265	1.65907e-05
CL1456.Contig4_All	114	247	2.3479	5.5308	1.23612	3.86886e-15
CL1456.Contig5_All	85	184	1.4086	3.3151	1.23479	1.24825e-11
CL3664.Contig2_All	73	158	11.1925	26.3379	1.23461	3.49636e-10
Unigene693_All	161	346	6.0486	14.1327	1.22436	2.5792e-20
Unigene12693_All	68	146	2.2962	5.3601	1.22301	2.1473e-09
Unigene12902_All	62	133	2.7478	6.4087	1.22175	1.14578e-08
Unigene18072_All	28	60	2.9721	6.9243	1.22019	0.000134189
Unigene28825_All	28	60	6.6492	15.491	1.22018	0.000134189
Unigene14673_All	64	137	6.4705	15.059	1.21868	7.3928e-09
Unigene3085_All	116	248	5.1145	11.8881	1.21685	7.373e-15
Unigene277_All	29	62	1.891	4.3954	1.21685	0.000107027
CL584.Contig1_All	44	94	4.4751	10.3942	1.21579	1.79525e-06
Unigene19034_All	31	66	3.0379	7.0319	1.21084	6.81354e-05
Unigene8022_All	31	66	1.9735	4.5681	1.21084	6.81354e-05
Unigene27485_All	68	144	0.8688	2.0003	1.20312	4.40544e-09
CL521.Contig2_All	68	144	1.9794	4.5572	1.20308	4.40544e-09
Unigene1843_All	1520	3215	104.873	241.167	1.20139	1.54168e-169
Unigene18589_All	80	169	5.1507	11.8299	1.1996	2.23092e-10
Unigene4461_All	36	76	2.2692	5.2083	1.19863	2.21218e-05
Unigene20059_All	46	97	2.6658	6.1117	1.19701	1.65325e-06
Unigene18809_All	38	80	0.5922	1.3555	1.19467	1.41262e-05
Unigene2612_All	48	101	11.1904	25.6003	1.1939	1.06022e-06
Unigene23917_All	100	210	8.683	19.8249	1.19105	1.99581e-12
CL1256.Contig7_All	30	63	2.5192	5.7518	1.19105	0.000123156
Unigene17573_All	41	86	2.6464	6.0352	1.18937	7.21814e-06
CL831.Contig5_All	785	1646	7.3111	16.6671	1.18884	2.53566e-86
Unigene13038_All	233	486	5.3084	12.0382	1.18127	1.92333e-26
Unigene4364_All	77	160	7.5026	16.9495	1.17578	1.24076e-09
CL1231.Contig1_All	81	168	3.4607	7.8039	1.17313	5.15964e-10
Unigene22273_All	197	405	3.7238	8.3234	1.1604	1.02072e-21
CL3585.Contig2_All	59	121	6.4921	14.4756	1.15687	1.8728e-07
Unigene22590_All	501	1020	11.3888	25.2092	1.14633	3.24436e-51
Unigene22751_All	41	82	2.1059	4.5793	1.12069	2.9546e-05
Unigene11544_All	559	1111	20.1131	43.461	1.11159	5.1224e-53
Unigene17685_All	47	93	2.1425	4.6093	1.10525	1.07939e-05
CL2336.Contig2_All	94	186	1.2218	2.6285	1.10523	4.56414e-10
CL116.Contig3_All	78	153	2.9965	6.3905	1.09265	2.15292e-08
Unigene20294_All	74	145	4.1022	8.7393	1.09112	5.20656e-08
CL55.Contig3_All	38	74	0.4896	1.0365	1.08204	0.000115358
CL321.Contig4_All	70	136	1.6906	3.5711	1.07883	1.75636e-07
CL3404.Contig3_All	43	83	3.1772	6.6676	1.06941	5.20888e-05
Unigene9990_All	68	130	0.7525	1.564	1.05548	5.26832e-07
Unigene18759_All	1043	1984	35.0571	72.5023	1.04832	6.47494e-85
Unigene16592_All	51	97	5.3688	11.1019	1.04814	1.67082e-05
Unigene24179_All	48	91	9.725	20.0451	1.04348	3.27264e-05
Unigene6270_All	114	216	20.2802	41.7773	1.04265	1.48637e-10
Unigene17442_All	81	153	2.4327	4.9959	1.03819	7.86446e-08
Unigene22302_All	105	198	2.1837	4.4769	1.03573	1.06092e-09
Unigene18872_All	275	518	5.0779	10.3993	1.03418	6.03728e-23
Unigene311_All	152	286	12.5983	25.7723	1.03259	2.5539e-13
Unigene11659_All	50	94	3.5704	7.2978	1.03138	2.89316e-05
CL3072.Contig1_All	48	90	4.0777	8.3126	1.02754	4.52898e-05
Unigene854_All	177	331	24.163	49.1275	1.02373	5.45508e-15
Unigene20625_All	84	157	12.1839	24.7585	1.02295	7.68242e-08
Unigene15435_All	393	733	8.01	16.2429	1.01994	4.0775e-31
Unigene16665_All	95	177	6.3073	12.7766	1.01841	1.29521e-08
Unigene16233_All	115	214	3.5054	7.092	1.01661	4.22126e-10
CL225.Contig5_All	282	524	3.688	7.4506	1.01452	1.60623e-22
Unigene2983_All	96	178	4.6547	9.3834	1.01142	1.42383e-08
Unigene1708_All	53	98	4.92	9.8908	1.00743	2.80902e-05
Unigene17478_All	45	83	2.9305	5.8767	1.00386	0.000122433
Unigene25312_All	42	0	9.5731	0	-13.2248	1.32211e-12
Unigene25958_All	29	0	5.0191	0	-12.2932	6.36092e-09
Unigene25919_All	29	0	4.5558	0	-12.1535	6.36092e-09
Unigene26360_All	17	0	4.037	0	-11.9791	1.59413e-05
Unigene25961_All	28	0	3.8847	0	-11.9236	1.22116e-08
Unigene25437_All	16	0	3.7132	0	-11.8584	3.06038e-05
Unigene25723_All	16	0	3.418	0	-11.7389	3.06038e-05
CL295.Contig1_All	14	0	3.3876	0	-11.726	0.000112791
Unigene26272_All	14	0	3.294	0	-11.6856	0.000112791
Unigene26173_All	15	0	3.2451	0	-11.664	5.87524e-05
Unigene26661_All	16	0	3.2289	0	-11.6568	3.06038e-05
Unigene24990_All	14	0	3.0943	0	-11.5954	0.000112791
Unigene26901_All	14	0	2.5992	0	-11.3439	0.000112791
Unigene26854_All	14	0	2.5347	0	-11.3076	0.000112791
CL2091.Contig2_All	16	0	2.483	0	-11.2779	3.06038e-05
Unigene24655_All	178	1	35.9211	0.2194	-7.35512	3.4478e-49
Unigene25832_All	110	1	17.2806	0.1708	-6.6607	3.92726e-30
Unigene25859_All	63	1	6.9773	0.1204	-5.85676	4.71584e-17
Unigene25198_All	307	5	45.6976	0.8092	-5.81948	7.151e-79
Unigene25878_All	46	1	8.6029	0.2033	-5.40314	2.2891e-12
Unigene25169_All	88	2	11.3173	0.2796	-5.33902	1.18948e-22
Unigene25285_All	37	1	6.4037	0.1882	-5.08857	6.62148e-10
Unigene25273_All	28	1	4.2802	0.1662	-4.68669	1.8188e-07
Unigene25867_All	51	2	5.7481	0.2451	-4.55164	1.27739e-12
Unigene25871_All	49	2	7.917	0.3513	-4.49418	4.36942e-12
Unigene11254_All	758	31	61.2353	2.7228	-4.4912	1.20091e-169
Unigene25831_All	146	6	23.0781	1.0311	-4.48427	9.39638e-34
Unigene25185_All	48	2	11.0892	0.5023	-4.46446	8.07254e-12
Unigene25301_All	71	3	13.5768	0.6237	-4.44415	6.2705e-17
Unigene7428_All	23	1	3.1398	0.1484	-4.40311	3.97998e-06
Unigene25842_All	69	3	13.1451	0.6214	-4.40286	2.13134e-16
Unigene25882_All	44	2	8.6403	0.427	-4.33877	9.33182e-11
Unigene25837_All	87	4	15.3169	0.7656	-4.32239	3.66816e-20
Unigene25869_All	43	2	7.8689	0.3979	-4.30568	1.71706e-10
Unigene25307_All	41	2	8.3399	0.4423	-4.23693	5.7971e-10
Unigene25319_All	40	2	8.4741	0.4607	-4.20116	1.0636e-09
Unigene25270_All	19	1	4.533	0.2594	-4.12722	4.57716e-05
Unigene25769_All	19	1	4.6638	0.2669	-4.12713	4.57716e-05
CL3138.Contig2_All	282	15	18.6743	1.08	-4.11195	1.63836e-60
Unigene25167_All	74	4	15.2346	0.8953	-4.08884	9.5716e-17
Unigene25460_All	73	4	13.2167	0.7874	-4.06912	1.74586e-16
Unigene1303_All	421	24	62.3035	3.8615	-4.01208	4.41614e-88
Unigene25660_All	35	2	5.3987	0.3354	-4.00866	2.17434e-08
Unigene25216_All	35	2	8.8464	0.5496	-4.00864	2.17434e-08
Unigene25544_All	35	2	7.5083	0.4665	-4.00854	2.17434e-08
Unigene24791_All	35	2	4.3906	0.2728	-4.0085	2.17434e-08
Unigene25953_All	34	2	5.4078	0.3459	-3.96661	3.96098e-08
Unigene25905_All	33	2	5.6921	0.3751	-3.92361	7.20552e-08
Unigene25840_All	82	5	12.4602	0.826	-3.91504	6.53224e-18
Unigene25168_All	78	5	15.0279	1.0474	-3.84276	7.01568e-17
Unigene25835_All	109	7	11.2883	0.7882	-3.84012	4.28994e-23
CL1129.Contig2_All	31	2	3.7684	0.2643	-3.8337	2.37364e-07
CL834.Contig2_All	31	2	2.4808	0.174	-3.83365	2.37364e-07
Unigene25836_All	93	6	19.9506	1.3994	-3.83355	7.32614e-20
Unigene25193_All	61	4	13.4824	0.9612	-3.8101	2.23598e-13
Unigene25928_All	30	2	5.7367	0.4158	-3.78626	4.29762e-07
Unigene2311_All	29	2	4.8073	0.3605	-3.73716	7.76734e-07
Unigene25616_All	86	6	16.2624	1.2335	-3.72071	4.52804e-18
Unigene24999_All	28	2	4.0384	0.3136	-3.68679	1.40121e-06
Unigene25675_All	110	8	16.3738	1.2947	-3.6607	1.70945e-22
Unigene25190_All	41	3	9.9209	0.7892	-3.65201	4.27654e-09
Unigene25602_All	94	7	14.4994	1.1739	-3.62661	2.86458e-19
Unigene25852_All	53	4	7.4958	0.6151	-3.60719	2.45386e-11
Unigene25848_All	66	5	9.132	0.7522	-3.60174	8.06864e-14
Unigene25938_All	26	2	5.1056	0.427	-3.57977	4.53224e-06
Unigene25539_All	26	2	4.3523	0.364	-3.57977	4.53224e-06
Unigene25862_All	51	4	8.4541	0.7209	-3.55178	7.85346e-11
Unigene24391_All	38	3	6.1592	0.5287	-3.54222	2.4622e-08
Unigene25491_All	63	5	8.2688	0.7135	-3.53469	4.60332e-13
Unigene7207_All	25	2	4.3713	0.3802	-3.52323	8.124e-06
Unigene25282_All	25	2	6.1072	0.5312	-3.52318	8.124e-06
Unigene25850_All	57	5	10.2472	0.9773	-3.39028	1.4542e-11
Unigene25315_All	34	3	6.651	0.638	-3.38194	2.48052e-07
Unigene25256_All	78	7	14.5343	1.4181	-3.35743	2.88544e-15
Unigene26146_All	22	2	3.353	0.3314	-3.33881	4.60776e-05
Unigene25469_All	55	5	7.5083	0.7421	-3.3388	4.55168e-11
Unigene25880_All	44	4	7.3897	0.7304	-3.33876	4.41082e-09
CL3679.Contig1_All	22	2	4.6607	0.4607	-3.33865	4.60776e-05
Unigene25176_All	43	4	10.2113	1.0327	-3.30567	7.79358e-09
Unigene25554_All	21	2	4.2046	0.4354	-3.27156	8.17002e-05
Unigene24735_All	220	21	22.3308	2.3175	-3.26839	1.00555e-39
Unigene25816_All	112	11	14.4038	1.538	-3.22732	1.13297e-20
CL1505.Contig2_All	40	4	3.6997	0.4022	-3.20142	4.25294e-08
Unigene25536_All	30	3	4.5586	0.4956	-3.20134	2.41786e-06
Unigene25171_All	20	2	3.4851	0.3789	-3.20131	0.000144389
Unigene25218_All	30	3	6.2518	0.6797	-3.2013	2.41786e-06
Unigene25888_All	40	4	5.4752	0.5953	-3.20122	4.25294e-08
Unigene25413_All	30	3	6.7774	0.7369	-3.20119	2.41786e-06
Unigene26488_All	20	2	2.977	0.3237	-3.20113	0.000144389
Unigene25799_All	68	7	9.6708	1.0824	-3.1594	8.10016e-13
Unigene25161_All	58	6	11.2169	1.2616	-3.15235	4.34212e-11
Unigene25705_All	115	12	11.9826	1.3594	-3.1399	1.08426e-20
Unigene25264_All	66	7	5.4881	0.6328	-3.11649	2.46588e-12
Unigene25468_All	28	3	4.319	0.5031	-3.10178	7.43784e-06
Unigene12321_All	55	6	4.7354	0.5616	-3.07587	2.30058e-10
Unigene10328_All	660	73	38.0759	4.5788	-3.05584	5.44582e-109
Unigene25189_All	54	6	9.0395	1.092	-3.04927	3.99792e-10
Unigene17098_All	27	3	5.8911	0.7117	-3.0492	1.29902e-05
Unigene25959_All	27	3	5.4921	0.6635	-3.04919	1.29902e-05
Unigene25712_All	35	4	6.643	0.8254	-3.00867	6.90288e-07
Unigene25215_All	26	3	6.2322	0.7818	-2.99487	2.26178e-05
Unigene25932_All	26	3	5.4404	0.6825	-2.99481	2.26178e-05
Unigene25281_All	26	3	4.2008	0.527	-2.99479	2.26178e-05
Unigene2396_All	26	3	4.2684	0.5355	-2.99474	2.26178e-05
Unigene3276_All	155	18	15.307	1.9326	-2.98558	3.5254e-26
Unigene24729_All	34	4	4.9316	0.6308	-2.9668	1.19677e-06
Unigene25476_All	51	6	10.2515	1.3113	-2.96677	2.07666e-09
Unigene25197_All	59	7	7.7239	0.9963	-2.95468	1.16128e-10
Unigene12164_All	201	24	31.4795	4.0866	-2.94544	4.2683e-33
CL3288.Contig1_All	401	48	18.8349	2.4512	-2.94185	1.93334e-64
Unigene25610_All	25	3	4.2265	0.5514	-2.93829	3.92526e-05
Unigene25935_All	25	3	5.7756	0.7535	-2.93829	3.92526e-05
Unigene25220_All	25	3	6.0208	0.7855	-2.93827	3.92526e-05
Unigene25669_All	50	6	11.0512	1.4418	-2.93826	3.58344e-09
Unigene14814_All	25	3	4.1442	0.5407	-2.93819	3.92526e-05
Unigene2670_All	1773	216	16.2694	2.1549	-2.91647	1.38057e-276
Unigene24533_All	130	16	23.5366	3.1495	-2.90171	1.35395e-21
Unigene25564_All	104	13	16.0419	2.1801	-2.87938	2.03728e-17
Unigene7019_All	79	10	13.766	1.8945	-2.86122	1.83758e-13
Unigene25421_All	39	5	9.8574	1.374	-2.84283	3.31038e-07
Unigene2944_All	966	125	32.4904	4.5709	-2.82946	6.51638e-147
Unigene25933_All	23	3	5.3136	0.7535	-2.81801	0.00011696
Unigene25771_All	46	6	8.0157	1.1367	-2.81798	3.11438e-08
Unigene24809_All	23	3	3.9539	0.5607	-2.81798	0.00011696
Unigene26035_All	23	3	3.3266	0.4718	-2.8178	0.00011696
Unigene11719_All	107	14	17.3982	2.4749	-2.8135	1.70806e-17
Unigene4626_All	38	5	8.9821	1.2849	-2.8054	5.66916e-07
Unigene24727_All	30	4	5.1746	0.7501	-2.78629	1.05142e-05
Unigene25489_All	45	6	8.3547	1.2111	-2.78627	5.31874e-08
Unigene13624_All	60	8	9.756	1.4143	-2.7862	2.83544e-10
Unigene25245_All	30	4	4.9569	0.7186	-2.78618	1.05142e-05
Unigene24792_All	30	4	4.0628	0.589	-2.78613	1.05142e-05
Unigene25900_All	37	5	9.0387	1.328	-2.76686	9.68292e-07
Unigene28957_All	29	4	7.258	1.0884	-2.73736	1.7961e-05
Unigene3797_All	29	4	2.5353	0.3802	-2.73733	1.7961e-05
Unigene4673_All	65	9	10.2113	1.5372	-2.73179	7.87832e-11
Unigene16946_All	36	5	4.1869	0.6322	-2.72743	1.64924e-06
Unigene25828_All	222	31	32.7587	4.9734	-2.71957	1.27579e-33
Unigene4542_All	28	4	6.0575	0.9408	-2.68676	3.05752e-05
CL423.Contig3_All	42	6	6.5178	1.0123	-2.68675	2.61166e-07
Unigene25947_All	28	4	5.7413	0.8917	-2.68675	3.05752e-05
Unigene2125_All	35	5	7.4769	1.1613	-2.6867	2.80088e-06
Unigene25299_All	28	4	5.2174	0.8104	-2.68662	3.05752e-05
Unigene25858_All	55	8	8.308	1.3138	-2.66076	3.96776e-09
Unigene18150_All	583	85	62.6649	9.9333	-2.65731	1.21229e-83
Unigene16276_All	341	50	62.8527	10.0198	-2.64912	1.94358e-49
Unigene24609_All	34	5	4.329	0.6921	-2.64498	4.74216e-06
CL2065.Contig1_All	27	4	0.5864	0.0944	-2.63503	5.18566e-05
Unigene25944_All	27	4	4.335	0.6982	-2.63432	5.18566e-05
Unigene24939_All	27	4	2.8365	0.4569	-2.63416	5.18566e-05
Unigene20752_All	256	38	25.882	4.177	-2.63141	3.09248e-37
Unigene25633_All	53	8	10.8674	1.7834	-2.6073	1.12399e-08
CL1107.Contig3_All	33	5	0.8501	0.14	-2.60221	8.00312e-06
Unigene3839_All	33	5	4.5537	0.7501	-2.60188	8.00312e-06
Unigene25910_All	33	5	4.6287	0.7625	-2.6018	8.00312e-06
Unigene2206_All	125	19	12.4893	2.064	-2.59718	1.15151e-18
Unigene24144_All	105	16	6.6761	1.106	-2.59365	7.14424e-16
Unigene6290_All	59	9	6.211	1.0301	-2.59204	1.80851e-09
Unigene25367_All	59	9	8.8338	1.4651	-2.59204	1.80851e-09
Unigene25851_All	26	4	6.4129	1.0726	-2.57986	8.76048e-05
Unigene25914_All	39	6	3.9274	0.6569	-2.57983	1.25255e-06
Unigene22659_All	422	65	38.6818	6.4778	-2.57808	4.84744e-59
Unigene24787_All	32	5	4.2995	0.7304	-2.55741	1.34608e-05
Unigene24900_All	32	5	4.2995	0.7304	-2.55741	1.34608e-05
Unigene12241_All	76	12	10.4309	1.7906	-2.54235	1.28612e-11
Unigene25318_All	38	6	5.6236	0.9654	-2.5423	2.10012e-06
Unigene2614_All	228	36	9.9155	1.7022	-2.54228	3.95412e-32
Unigene7028_All	63	10	9.4051	1.6231	-2.53469	8.15282e-10
CL157.Contig2_All	25	4	3.8915	0.6769	-2.52331	0.000147378
CL3098.Contig2_All	50	8	6.7357	1.1717	-2.52322	5.26934e-08
Unigene24821_All	25	4	3.8331	0.6668	-2.52319	0.000147378
CL2621.Contig1_All	31	5	6.382	1.1191	-2.51167	2.25598e-05
Unigene25251_All	31	5	6.0642	1.0634	-2.51163	2.25598e-05
CL916.Contig1_All	31	5	6.1826	1.0842	-2.51158	2.25598e-05
Unigene25605_All	31	5	7.396	1.297	-2.51157	2.25598e-05
Unigene25687_All	37	6	7.5867	1.3376	-2.50383	3.51034e-06
Unigene1183_All	154	25	17.7889	3.1397	-2.50228	8.36286e-22
Unigene25188_All	49	8	12.4466	2.2093	-2.49409	8.77664e-08
Unigene8367_All	140	23	18.4224	3.2905	-2.48508	8.35252e-20
Unigene13405_All	36	6	7.7228	1.3994	-2.46432	5.84844e-06
Unigene6288_All	89	15	9.2546	1.6958	-2.4482	6.99468e-13
Unigene25204_All	53	9	11.3697	2.0991	-2.43735	3.85676e-08
Unigene25912_All	35	6	4.6175	0.8606	-2.4237	9.71076e-06
Unigene26007_All	29	5	4.4868	0.8411	-2.41534	6.26418e-05
Unigene15107_All	419	73	13.9365	2.6399	-2.40031	3.86838e-54
Unigene12263_All	63	11	10.6157	2.0152	-2.3972	2.71598e-09
CL109.Contig1_All	57	10	13.5359	2.5818	-2.39034	1.68431e-08
Unigene2323_All	74	13	10.7334	2.0501	-2.38834	1.17415e-10
Unigene16971_All	73	13	7.6219	1.4757	-2.36875	1.9267e-10
Unigene25844_All	73	13	16.0651	3.1105	-2.36871	1.9267e-10
Unigene24800_All	28	5	4.3987	0.854	-2.36477	0.000103738
Unigene12279_All	28	5	2.7813	0.54	-2.36473	0.000103738
Unigene13488_All	117	21	27.4018	5.3473	-2.35739	7.27318e-16
CL3443.Contig3_All	39	7	3.1308	0.611	-2.35729	4.15382e-06
CL2997.Contig1_All	150	27	6.5012	1.2723	-2.35327	6.54658e-20
Unigene25257_All	33	6	6.6595	1.3164	-2.33882	2.6482e-05
Unigene16004_All	33	6	3.1201	0.6168	-2.33872	2.6482e-05
Unigene6851_All	395	72	38.4871	7.6273	-2.33513	1.54078e-49
Unigene10703_All	289	53	20.2682	4.0412	-2.32636	1.64025e-36
CL859.Contig4_All	49	9	1.0203	0.2037	-2.32448	2.82616e-07
Unigene9381_All	642	118	37.8501	7.5637	-2.32313	5.3878e-79
Unigene25957_All	32	6	3.8533	0.7855	-2.29441	4.34782e-05
Unigene9863_All	32	6	3.3073	0.6742	-2.29441	4.34782e-05
Unigene25868_All	48	9	5.5952	1.1406	-2.2944	4.61834e-07
Unigene25232_All	32	6	6.6415	1.3539	-2.29439	4.34782e-05
Unigene9975_All	64	12	3.9227	0.7997	-2.29432	5.16934e-09
Unigene29011_All	85	16	5.5925	1.1445	-2.28878	1.59002e-11
CL1779.Contig1_All	163	31	25.3725	5.2463	-2.27389	1.05024e-20
Unigene9747_All	63	12	7.6041	1.5747	-2.2717	8.40742e-09
CL3184.Contig2_All	52	10	8.648	1.8081	-2.25789	1.9692e-07
Unigene9829_All	52	10	9.6193	2.0112	-2.25788	1.9692e-07
CL3184.Contig1_All	31	6	5.3652	1.129	-2.24859	7.10876e-05
Unigene25422_All	31	6	4.7246	0.9942	-2.24858	7.10876e-05
Unigene14597_All	31	6	5.6126	1.1811	-2.24854	7.10876e-05
Unigene25830_All	219	43	28.8923	6.1677	-2.22788	1.10964e-26
Unigene859_All	137	27	11.1737	2.3942	-2.22249	3.49298e-17
Unigene17667_All	324	64	14.4853	3.1109	-2.21919	1.46222e-38
Unigene4831_All	91	18	9.2737	1.9944	-2.21719	7.76708e-12
CL3893.Contig1_All	106	21	7.9007	1.7018	-2.21492	1.48903e-13
CL2110.Contig1_All	277	55	10.5621	2.2801	-2.21173	4.61326e-33
Unigene25861_All	30	6	7.1574	1.5563	-2.20132	0.000115722
Unigene25735_All	50	10	8.7425	1.901	-2.20129	5.1674e-07
Unigene9537_All	35	7	3.7384	0.8129	-2.20127	2.95742e-05
Unigene25942_All	30	6	5.4509	1.1853	-2.20124	0.000115722
Unigene25890_All	30	6	7.191	1.5637	-2.20123	0.000115722
Unigene9819_All	30	6	4.7716	1.0376	-2.20122	0.000115722
Unigene9468_All	30	6	2.8208	0.6134	-2.2012	0.000115722
Unigene20994_All	109	22	21.241	4.6611	-2.18811	1.03167e-13
Unigene22485_All	193	39	12.1954	2.6793	-2.18641	3.51432e-23
Unigene11155_All	84	17	11.1977	2.4639	-2.18419	7.53484e-11
Unigene28846_All	54	11	10.5634	2.3395	-2.1748	2.18382e-07
Unigene23388_All	44	9	5.7455	1.2777	-2.16888	3.19524e-06
Unigene2999_All	44	9	9.8964	2.2008	-2.16888	3.19524e-06
CL492.Contig11_All	88	18	3.5405	0.7874	-2.16878	3.22508e-11
CL1257.Contig1_All	34	7	7.3556	1.6465	-2.15944	4.7844e-05
Unigene11872_All	34	7	4.6291	1.0362	-2.15943	4.7844e-05
Unigene25580_All	34	7	4.8899	1.0946	-2.1594	4.7844e-05
Unigene13659_All	176	37	27.7343	6.3391	-2.12932	1.26648e-20
Unigene14431_All	38	8	7.1857	1.6447	-2.1273	1.98314e-05
Unigene24383_All	118	25	6.8307	1.5734	-2.11815	3.32898e-14
Unigene14828_All	33	7	7.5554	1.7425	-2.11635	7.70722e-05
Unigene25221_All	42	9	5.9401	1.3839	-2.10175	8.2398e-06
Unigene18083_All	42	9	7.4457	1.7347	-2.10172	8.2398e-06
Unigene1149_All	121	26	24.8105	5.7962	-2.09777	2.26388e-14
Unigene19891_All	121	26	8.5565	1.999	-2.09774	2.26388e-14
Unigene19456_All	79	17	6.8948	1.6131	-2.09567	7.86416e-10
CL2146.Contig1_All	144	31	9.8554	2.3067	-2.09508	8.15398e-17
Unigene20488_All	130	28	12.888	3.018	-2.09436	2.6109e-15
Unigene19344_All	65	14	6.6908	1.5668	-2.09436	2.62988e-08
Unigene5833_All	153	33	17.7537	4.1632	-2.09235	9.45292e-18
Unigene15348_All	139	30	9.8979	2.3226	-2.09138	3.01764e-16
Unigene6904_All	477	103	46.2123	10.8491	-2.0907	4.37564e-52
Unigene10325_All	143	31	12.8314	3.0242	-2.08505	1.29225e-16
Unigene3945_All	166	36	10.2981	2.4281	-2.08448	4.70868e-19
Unigene25373_All	46	10	8.9984	2.1268	-2.08098	3.431e-06
Unigene57_All	55	12	4.8499	1.1505	-2.07569	3.76552e-07
CL2108.Contig1_All	32	7	2.6183	0.6227	-2.07202	0.000123604
Unigene25296_All	32	7	5.2874	1.2575	-2.072	0.000123604
Unigene5000_All	109	24	5.761	1.3791	-2.06259	7.83662e-13
Unigene24721_All	68	15	7.9447	1.9054	-2.0599	1.76202e-08
Unigene5671_All	27564	6081	1707.91	409.653	-2.05976	0
CL2072.Contig4_All	699	155	7.1234	1.7174	-2.05234	8.34928e-74
Unigene25515_All	36	8	4.8497	1.1717	-2.04929	5.07728e-05
Unigene24209_All	45	10	5.198	1.2559	-2.04924	5.4624e-06
CL321.Contig2_All	58	13	1.5793	0.3849	-2.03673	2.50446e-07
Unigene1184_All	49	11	6.2701	1.5303	-2.03467	2.27278e-06
Unigene24681_All	40	9	4.4688	1.0932	-2.03133	2.09402e-05
Unigene20300_All	182	41	25.4582	6.2353	-2.0296	4.20214e-20
Unigene19255_All	44	10	6.6268	1.6375	-2.01682	8.66582e-06
Unigene2889_All	312	71	8.1732	2.0222	-2.01498	4.30196e-33
Unigene25815_All	57	13	10.9406	2.7129	-2.01178	3.95912e-07
CL2798.Contig1_All	70	16	3.4732	0.8631	-2.00867	1.85225e-08
Unigene21612_All	35	8	8.8464	2.1984	-2.00864	8.0726e-05
Unigene25179_All	48	11	8.2238	2.049	-2.00489	3.59666e-06
CL2398.Contig1_All	74	17	11.77	2.9398	-2.00132	7.79302e-09
Unigene19096_All	226	52	14.7178	3.6818	-1.99908	3.7052e-24
Unigene3487_All	278	64	30.6559	7.673	-1.9983	2.36508e-29
Unigene21895_All	39	9	6.2225	1.5612	-1.99484	3.31872e-05
Unigene14383_All	91	21	12.8346	3.2202	-1.99482	1.5715e-10
Unigene4712_All	78	18	10.9107	2.7375	-1.99481	3.28206e-09
CL2065.Contig2_All	39	9	0.7477	0.1876	-1.9948	3.31872e-05
Unigene19823_All	2491	577	46.1638	11.6258	-1.98943	4.35144e-248
Unigene14565_All	56	13	8.3357	2.1039	-1.98624	6.2404e-07
CL1572.Contig1_All	185	43	13.0102	3.2878	-1.98445	7.25864e-20
CL2135.Contig2_All	43	10	1.9796	0.5005	-1.98377	1.36975e-05
Unigene20555_All	475	111	62.8284	15.9626	-1.97672	2.34484e-48
Unigene9477_All	47	11	4.5106	1.1478	-1.97445	5.6723e-06
Unigene22899_All	102	24	9.5206	2.4355	-1.96683	1.86289e-11
Unigene5884_All	208	49	25.1057	6.4302	-1.96508	6.87352e-22
CL327.Contig3_All	199	47	14.3102	3.6746	-1.96138	5.87198e-21
CL1779.Contig2_All	165	39	6.8103	1.7501	-1.96028	1.30101e-17
Unigene22801_All	93	22	8.0479	2.0698	-1.95912	1.62868e-10
Unigene20763_All	38	9	4.7205	1.2155	-1.95739	5.238e-05
Unigene16735_All	38	9	4.6863	1.2067	-1.95738	5.238e-05
Unigene13307_All	152	36	18.4336	4.7467	-1.95734	2.6251e-16
Unigene21945_All	38	9	6.5991	1.6993	-1.95733	5.238e-05
Unigene21040_All	84	20	12.2186	3.1629	-1.94976	1.42946e-09
Unigene8673_All	159	38	25.4481	6.6124	-1.94431	7.40566e-17
Unigene25856_All	46	11	8.7962	2.2869	-1.94349	8.9141e-06
Unigene25482_All	50	12	8.5378	2.2278	-1.93824	3.6957e-06
Unigene7488_All	50	12	4.1918	1.0938	-1.93822	3.6957e-06
CL1056.Contig1_All	149	36	29.2592	7.6859	-1.9286	9.8811e-16
Unigene13261_All	91	22	8.7663	2.3042	-1.9277	3.96086e-10
Unigene7554_All	335	81	12.7546	3.3529	-1.92754	1.68707e-33
Unigene12559_All	1224	296	32.4302	8.5266	-1.9273	6.61698e-118
CL2135.Contig1_All	66	16	2.1034	0.5544	-1.92372	1.11789e-07
Unigene21021_All	103	25	18.1338	4.7853	-1.922	2.98346e-11
Unigene7211_All	37	9	8.6655	2.2917	-1.91886	8.23176e-05
CL2817.Contig1_All	189	46	21.3016	5.6367	-1.91804	1.93513e-19
Unigene15113_All	82	20	13.4187	3.5583	-1.91498	3.47114e-09
Unigene25431_All	41	10	5.3537	1.4197	-1.91495	3.38278e-05
Unigene25659_All	61	15	5.6729	1.5167	-1.90315	4.16522e-07
Unigene3926_All	816	201	141.227	37.8218	-1.90073	8.77268e-78
Unigene25357_All	69	17	3.9762	1.0651	-1.9004	7.28708e-08
CL28.Contig50_All	73	18	6.8639	1.8401	-1.89924	3.05514e-08
Unigene8294_All	165	41	24.7773	6.6938	-1.88812	7.90012e-17
Unigene21777_All	40	10	3.2624	0.8867	-1.87942	5.2837e-05
Unigene3315_All	92	23	7.6129	2.0692	-1.87937	6.2368e-10
Unigene25496_All	36	9	7.4414	2.0226	-1.87936	0.000128785
Unigene4889_All	60	15	7.4535	2.0259	-1.87936	6.4724e-07
Unigene4229_All	475	119	43.9343	11.9667	-1.87632	3.16124e-45
Unigene5613_All	321	81	25.0215	6.8645	-1.86594	7.28906e-31
Unigene22941_All	107	27	15.3456	4.21	-1.86593	3.0626e-11
Unigene22115_All	194	49	17.107	4.6977	-1.86456	3.1267e-19
Unigene25442_All	75	19	6.3608	1.752	-1.86021	3.07546e-08
CL3432.Contig1_All	55	14	7.2374	2.0029	-1.85338	2.40714e-06
Unigene5277_All	416	106	19.8314	5.4939	-1.85188	3.84612e-39
Unigene25864_All	51	13	8.7378	2.4216	-1.85131	5.79208e-06
Unigene14554_All	47	12	6.2167	1.7257	-1.84897	1.39748e-05
Unigene3490_All	43	11	3.4197	0.9511	-1.8462	3.38244e-05
CL1210.Contig2_All	43	11	1.592	0.4428	-1.84611	3.38244e-05
Unigene9172_All	78	20	13.319	3.713	-1.84283	1.99247e-08
Unigene11045_All	74	19	4.7524	1.3266	-1.84092	4.74482e-08
Unigene24707_All	70	18	13.9064	3.8878	-1.83872	1.13142e-07
Unigene10440_All	167	43	9.8005	2.7436	-1.83679	1.8952e-16
Unigene15131_All	264	68	7.6066	2.1302	-1.83626	3.85612e-25
Unigene777_All	62	16	7.1295	2.0003	-1.83358	6.4628e-07
Unigene2618_All	62	16	7.9735	2.2372	-1.83352	6.4628e-07
CL2033.Contig1_All	3870	1007	224.787	63.5929	-1.82162	0
Unigene25636_All	42	11	6.162	1.7546	-1.81226	5.23366e-05
Unigene26061_All	42	11	4.1882	1.1926	-1.81222	5.23366e-05
Unigene11989_All	42	11	5.4703	1.5577	-1.8122	5.23366e-05
Unigene10373_All	76	20	3.9116	1.1191	-1.80542	4.70622e-08
Unigene17216_All	57	15	4.0874	1.1694	-1.80541	2.38446e-06
Unigene9546_All	38	10	7.5787	2.1683	-1.80539	0.000127232
Unigene6923_All	368	97	35.6522	10.2171	-1.80301	1.2717e-33
Unigene25180_All	49	13	8.7781	2.532	-1.79363	1.37883e-05
Unigene18630_All	1262	337	44.6831	12.9728	-1.78424	1.27705e-109
Unigene13199_All	176	47	30.5643	8.874	-1.78419	1.20783e-16
Unigene17435_All	116	31	4.5805	1.3309	-1.7831	1.95584e-11
Unigene18033_All	112	30	11.1251	3.2399	-1.7798	4.61368e-11
Unigene25872_All	41	11	8.3068	2.423	-1.7775	8.06362e-05
Unigene25649_All	41	11	4.9371	1.4401	-1.77749	8.06362e-05
CL466.Contig1_All	205	55	11.0757	3.2307	-1.77748	4.67352e-19
Unigene24099_All	41	11	6.2487	1.8227	-1.77748	8.06362e-05
Unigene9890_All	41	11	5.7509	1.6775	-1.77747	8.06362e-05
Unigene25172_All	93	25	14.4323	4.2181	-1.77464	2.23134e-09
Unigene15471_All	52	14	3.9216	1.1479	-1.77245	8.78786e-06
Unigene23051_All	89	24	9.9649	2.9216	-1.7701	5.28422e-09
Unigene964_All	189	51	26.9543	7.9078	-1.76917	1.40445e-17
Unigene2085_All	63	17	12.8662	3.7747	-1.76915	9.7674e-07
Unigene25546_All	48	13	4.3763	1.2886	-1.76391	2.11556e-05
Unigene2408_All	413	112	11.9604	3.5264	-1.762	2.03984e-36
CL3188.Contig1_All	526	143	13.6879	4.0458	-1.7584	8.29034e-46
Unigene15526_All	228	62	21.7993	6.4449	-1.75805	9.7942e-21
Unigene17867_All	136	37	5.6962	1.6849	-1.75734	6.1382e-13
Unigene12450_All	1366	372	26.9278	7.9728	-1.75594	6.04594e-116
Unigene3820_All	88	24	7.5133	2.2278	-1.75383	8.0427e-09
CL2466.Contig2_All	77	21	7.2003	2.135	-1.75382	7.05316e-08
Unigene10833_All	99	27	12.0061	3.56	-1.75382	9.23744e-10
Unigene2238_All	110	30	6.382	1.8924	-1.75379	1.06707e-10
CL327.Contig1_All	2208	603	59.8367	17.7666	-1.75186	1.22541e-185
CL109.Contig2_All	387	106	16.1692	4.8151	-1.74761	7.40674e-34
Unigene13671_All	73	20	12.8966	3.8415	-1.74725	1.67628e-07
Unigene25305_All	62	17	5.9953	1.7872	-1.74613	1.49013e-06
CL1910.Contig3_All	40	11	3.5333	1.0564	-1.74186	0.000123689
CL3432.Contig2_All	40	11	9.7715	2.9216	-1.74182	0.000123689
Unigene5614_All	134	37	8.0206	2.4078	-1.73599	1.40843e-12
Unigene13751_All	47	13	4.5708	1.3745	-1.73354	3.23338e-05
CL3318.Contig1_All	144	40	16.338	4.9342	-1.72734	2.48904e-13
Unigene14162_All	226	63	22.2755	6.7512	-1.72224	4.976e-20
CL2698.Contig1_All	462	129	9.7391	2.9565	-1.7199	2.95358e-39
Unigene19884_All	179	50	5.5897	1.6975	-1.71936	3.9303e-16
Unigene3606_All	302	85	23.0824	7.0633	-1.70838	5.59036e-26
Unigene436_All	202	57	12.6856	3.8918	-1.70468	8.01328e-18
Unigene25954_All	46	13	4.0078	1.2314	-1.70251	4.92198e-05
CL28.Contig49_All	92	26	6.1321	1.8841	-1.70251	7.56848e-09
Unigene732_All	138	39	11.2194	3.4473	-1.70246	1.32578e-12
Unigene22538_All	99	28	8.4525	2.5991	-1.70137	2.05322e-09
Unigene19522_All	53	15	3.9677	1.2209	-1.70036	1.29549e-05
Unigene8346_All	113	32	9.9989	3.0785	-1.69954	1.52101e-10
CL2496.Contig1_All	480	137	30.07	9.3311	-1.68821	1.02687e-39
Unigene14799_All	63	18	9.8667	3.0649	-1.68673	2.18014e-06
CL3056.Contig1_All	56	16	7.4847	2.325	-1.68671	8.20036e-06
Unigene23101_All	140	40	30.6776	9.5295	-1.68671	1.27907e-12
Unigene114_All	143	41	8.7648	2.7322	-1.68166	8.20492e-13
Unigene19728_All	275	79	19.6096	6.1247	-1.67885	2.96286e-23
Unigene616_All	191	55	14.3831	4.503	-1.67542	1.46845e-16
Unigene13309_All	149	43	13.8316	4.3398	-1.67227	3.37436e-13
Unigene20473_All	246	71	25.4248	7.9781	-1.67212	7.50148e-21
Unigene6072_All	45	13	9.5333	2.9943	-1.67076	7.46136e-05
Unigene8338_All	90	26	8.2349	2.5865	-1.67075	1.71472e-08
Unigene19601_All	45	13	5.117	1.6072	-1.67075	7.46136e-05
Unigene13748_All	45	13	5.4315	1.706	-1.67073	7.46136e-05
Unigene23466_All	128	37	10.1795	3.1992	-1.66988	1.63898e-11
Unigene3358_All	183	53	19.4652	6.1292	-1.66713	7.96358e-16
Unigene10837_All	69	20	12.8105	4.0371	-1.66594	8.77898e-07
Unigene1700_All	217	63	18.7783	5.9273	-1.66362	1.90989e-18
CL1257.Contig2_All	334	97	11.7282	3.7032	-1.66314	1.44836e-27
Unigene19412_All	55	16	5.4002	1.708	-1.6607	1.23772e-05
Unigene3590_All	79	23	9.9346	3.1446	-1.65959	1.49759e-07
Unigene14142_All	79	23	6.848	2.1676	-1.65958	1.49759e-07
Unigene3825_All	72	21	11.67	3.7006	-1.65697	5.57146e-07
Unigene18085_All	96	28	12.5036	3.965	-1.65695	6.96816e-09
Unigene1110_All	48	14	8.6292	2.7364	-1.65695	4.69414e-05
Unigene9518_All	48	14	8.4217	2.6706	-1.65695	4.69414e-05
Unigene14652_All	51	15	9.2665	2.9631	-1.64492	2.95506e-05
Unigene920_All	51	15	5.0659	1.6199	-1.64491	2.95506e-05
Unigene7544_All	61	18	4.6484	1.4913	-1.64016	4.93968e-06
CL1369.Contig2_All	1398	413	24.3026	7.8057	-1.63851	9.22368e-108
Unigene29102_All	88	26	22.1328	7.1096	-1.63835	3.84922e-08
CL109.Contig3_All	572	169	23.4384	7.529	-1.63834	4.03108e-45
Unigene8031_All	88	26	7.3534	2.3621	-1.63834	3.84922e-08
Unigene733_All	132	39	7.8184	2.5115	-1.63832	1.49693e-11
Unigene9901_All	44	13	5.775	1.8551	-1.63832	0.000112622
Unigene2918_All	145	43	19.482	6.2813	-1.63301	1.67697e-12
Unigene25803_All	64	19	8.4	2.7113	-1.6314	3.12234e-06
CL1048.Contig1_All	773	230	28.2307	9.1325	-1.62818	7.36602e-60
Unigene13713_All	47	14	6.0751	1.9674	-1.62662	7.06586e-05
Unigene12116_All	57	17	3.8042	1.2335	-1.62484	1.1732e-05
CL1226.Contig1_All	77	23	5.1796	1.6821	-1.62258	3.35562e-07
Unigene10398_All	552	165	39.1432	12.7209	-1.62156	5.4709e-43
Unigene627_All	137	41	6.2509	2.0339	-1.61982	9.08902e-12
Unigene591_All	157	47	11.2899	3.6746	-1.61937	2.80078e-13
Unigene6378_All	60	18	7.8147	2.5489	-1.61632	7.39862e-06
Unigene25849_All	50	15	10.011	3.2653	-1.6163	4.4372e-05
CL3917.Contig4_All	343	103	37.0239	12.0877	-1.61492	3.60292e-27
Unigene7813_All	242	73	14.9043	4.8881	-1.60838	1.63608e-19
Unigene6941_All	603	182	43.7315	14.3505	-1.60757	3.00818e-46
CL3897.Contig4_All	480	145	9.9339	3.2626	-1.60634	4.11006e-37
Unigene10983_All	86	26	13.9836	4.5963	-1.60519	8.5585e-08
Unigene10909_All	155	47	16.7309	5.5158	-1.60087	6.15856e-13
Unigene8123_All	811	246	38.9527	12.8461	-1.60039	3.15958e-61
CL404.Contig8_All	89	27	1.365	0.4502	-1.60026	5.43016e-08
Unigene11739_All	336	102	26.0713	8.6048	-1.59925	2.68006e-26
Unigene23386_All	79	24	14.0538	4.6419	-1.59817	3.16782e-07
Unigene25661_All	46	14	9.6254	3.185	-1.59555	0.000105909
Unigene10748_All	46	14	4.7255	1.5637	-1.5955	0.000105909
Unigene7470_All	72	22	14.0307	4.6611	-1.58984	1.17638e-06
Unigene19752_All	409	125	10.8253	3.597	-1.58954	2.08762e-31
Unigene14206_All	248	76	17.4407	5.8109	-1.58562	1.38496e-19
Unigene20980_All	150	46	14.6714	4.8916	-1.58463	2.11088e-12
CL1901.Contig3_All	573	176	26.2379	8.7621	-1.5823	4.49254e-43
Unigene4829_All	65	20	4.3552	1.4569	-1.57984	4.3856e-06
Unigene8425_All	52	16	5.2469	1.7552	-1.57983	4.16248e-05
Unigene10616_All	133	41	7.8868	2.6433	-1.5771	4.376e-11
CL2439.Contig2_All	133	41	10.7957	3.6183	-1.57707	4.376e-11
Unigene15689_All	107	33	11.4769	3.8484	-1.5764	3.55894e-09
Unigene4418_All	162	50	13.1916	4.4266	-1.57535	3.49578e-13
CL2257.Contig3_All	55	17	0.8135	0.2734	-1.57313	2.61364e-05
Unigene15679_All	71	22	9.7709	3.2917	-1.56966	1.74594e-06
Unigene793_All	71	22	10.1541	3.4208	-1.56966	1.74594e-06
Unigene17156_All	71	22	10.3571	3.4892	-1.56965	1.74594e-06
Unigene11784_All	200	62	21.2292	7.1551	-1.56901	7.3913e-16
Unigene4371_All	58	18	4.7456	1.6012	-1.56744	1.64264e-05
Unigene13336_All	58	18	7.258	2.449	-1.56738	1.64264e-05
Unigene12145_All	61	19	4.6277	1.5671	-1.5622	1.03327e-05
Unigene7214_All	122	38	19.9643	6.7608	-1.56216	3.6936e-10
Unigene1437_All	780	243	42.1417	14.2739	-1.56187	5.7136e-57
Unigene3573_All	77	24	6.0204	2.0402	-1.56115	6.96606e-07
Unigene10614_All	192	60	9.6012	3.2621	-1.55741	3.91822e-15
Unigene6845_All	118	37	10.7583	3.6676	-1.55254	8.55684e-10
Unigene25655_All	51	16	10.0925	3.4425	-1.55176	6.188e-05
Unigene21799_All	86	27	8.0125	2.735	-1.55071	1.76189e-07
Unigene13661_All	175	55	34.766	11.8795	-1.5492	7.98772e-14
Unigene2375_All	73	23	9.8862	3.3865	-1.54562	1.62972e-06
Unigene22602_All	146	46	15.9278	5.4561	-1.54561	9.93058e-12
Unigene23025_All	165	52	16.8824	5.7846	-1.54523	4.52278e-13
Unigene22200_All	1596	503	49.5054	16.9631	-1.54519	6.19708e-113
CL2425.Contig2_All	577	182	31.6429	10.8515	-1.54399	6.6491e-42
Unigene13676_All	133	42	18.2051	6.2504	-1.54232	8.88908e-11
Unigene16925_All	60	19	4.8395	1.6662	-1.5383	1.52931e-05
Unigene13647_All	60	19	5.2365	1.8029	-1.53828	1.52931e-05
CL243.Contig5_All	85	27	16.133	5.5716	-1.53385	2.59526e-07
CL2317.Contig2_All	424	135	10.7808	3.732	-1.53044	7.59398e-31
Unigene22683_All	182	58	23.4653	8.1302	-1.52917	4.44598e-14
CL152.Contig3_All	47	15	1.1903	0.413	-1.52711	0.000146554
Unigene3548_All	47	15	4.4603	1.5477	-1.52701	0.000146554
Unigene3867_All	47	15	4.8773	1.6924	-1.52701	0.000146554
Unigene12093_All	72	23	11.7446	4.079	-1.52571	2.4018e-06
Unigene19011_All	194	62	21.4392	7.4493	-1.52507	7.35172e-15
Unigene25857_All	53	17	7.1968	2.5097	-1.51984	5.73506e-05
Unigene7256_All	53	17	6.552	2.2849	-1.5198	5.73506e-05
Unigene17859_All	268	86	25.8172	9.0072	-1.51918	7.25902e-20
Unigene18419_All	218	70	25.4697	8.8917	-1.51825	2.0182e-16
Unigene7850_All	109	35	7.0445	2.4593	-1.51825	6.71926e-09
Unigene19640_All	56	18	5.4357	1.8996	-1.51677	3.59452e-05
Unigene978_All	177	57	36.5869	12.8099	-1.51407	1.48891e-13
Unigene15840_All	155	50	20.5019	7.1904	-1.51161	5.11468e-12
Unigene1249_All	93	30	12.938	4.5376	-1.51161	9.64172e-08
Unigene3339_All	638	206	33.9666	11.9239	-1.51026	9.67968e-45
Unigene20947_All	133	43	31.0068	10.8991	-1.50838	1.77392e-10
Unigene18924_All	303	98	24.478	8.6075	-1.50782	4.90824e-22
Unigene21838_All	68	22	10.122	3.5604	-1.50738	5.60396e-06
Unigene16001_All	74	24	9.4929	3.3473	-1.50385	2.22384e-06
Unigene17808_All	77	25	9.4503	3.3359	-1.50228	1.40235e-06
Unigene8787_All	83	27	11.642	4.1175	-1.4995	5.58684e-07
Unigene2450_All	166	54	6.2045	2.1944	-1.49949	1.22445e-12
CL3401.Contig2_All	86	28	2.5076	0.8876	-1.49833	3.52926e-07
Unigene6804_All	377	123	37.4479	13.2834	-1.49526	9.96264e-27
Unigene15697_All	236	77	29.9734	10.6324	-1.49522	2.68576e-17
Unigene4767_All	49	16	8.3392	2.9605	-1.49407	0.000135069
Unigene13704_All	49	16	5.9708	2.1197	-1.49406	0.000135069
Unigene9295_All	401	131	42.8318	15.2129	-1.49339	2.79514e-28
CL2002.Contig2_All	153	50	1.4118	0.5016	-1.49293	1.08644e-11
Unigene22998_All	211	69	27.6938	9.8462	-1.49192	1.42137e-15
Unigene24247_All	64	21	4.8698	1.7373	-1.48702	1.30641e-05
CL2837.Contig1_All	204	67	27.6273	9.8651	-1.48569	5.07622e-15
Unigene18367_All	143	47	35.9658	12.852	-1.48463	6.14448e-11
Unigene855_All	85	28	7.1614	2.5648	-1.4814	5.15484e-07
Unigene21575_All	488	161	27.5005	9.8643	-1.47917	1.29914e-33
Unigene15702_All	203	67	23.8263	8.5498	-1.47859	7.36372e-15
Unigene9187_All	312	103	22.8545	8.203	-1.47825	4.88734e-22
Unigene22577_All	250	83	13.7544	4.9648	-1.47009	8.01874e-18
Unigene9053_All	298	99	24.3827	8.8068	-1.46917	6.1348e-21
CL1717.Contig4_All	87	29	1.9313	0.6999	-1.46435	4.74208e-07
Unigene17212_All	66	22	14.1585	5.1311	-1.46433	1.19997e-05
CL2018.Contig1_All	90	30	8.2645	2.9951	-1.46432	2.99628e-07
Unigene12197_All	108	36	12.7346	4.6151	-1.46432	1.92476e-08
Unigene23997_All	54	18	4.7372	1.7168	-1.46431	7.74606e-05
CL2496.Contig2_All	924	308	56.6339	20.5246	-1.46431	3.04304e-61
Unigene15873_All	69	23	11.6652	4.2276	-1.4643	7.54682e-06
CL1549.Contig1_All	87	29	3.1773	1.1515	-1.46429	4.74208e-07
Unigene22917_All	359	120	43.7452	15.8977	-1.46031	1.05814e-24
Unigene7863_All	355	119	22.6562	8.2571	-1.4562	2.38654e-24
Unigene5376_All	131	44	5.8825	2.1481	-1.45337	7.31158e-10
Unigene21382_All	378	127	24.4915	8.9463	-1.45292	9.61326e-26
Unigene14152_All	401	135	44.5078	16.2909	-1.44999	3.87718e-27
Unigene15476_All	98	33	9.048	3.3125	-1.44968	1.09978e-07
Unigene19256_All	95	32	16.3311	5.9808	-1.44921	1.73853e-07
Unigene18483_All	83	28	13.2842	4.8723	-1.44704	1.09088e-06
Unigene29077_All	83	28	16.5534	6.0714	-1.44703	1.09088e-06
CL104.Contig1_All	243	82	6.3267	2.3212	-1.44658	5.45856e-17
Unigene6074_All	80	27	5.8184	2.135	-1.44639	1.72892e-06
Unigene4584_All	77	26	10.428	3.8282	-1.44572	2.74186e-06
Unigene18959_All	154	52	17.4726	6.4144	-1.44571	2.8117e-11
Unigene20284_All	148	50	15.9753	5.8678	-1.44495	6.9537e-11
Unigene9712_All	142	48	23.1629	8.5127	-1.44413	1.72106e-10
Unigene24321_All	65	22	3.6589	1.3464	-1.4423	1.7471e-05
Unigene8151_All	62	21	5.4484	2.0064	-1.44122	2.78178e-05
Unigene20062_All	97	33	11.2047	4.1444	-1.43487	1.59191e-07
Unigene22843_All	141	48	10.2113	3.7794	-1.43394	2.4831e-10
CL3668.Contig1_All	217	74	11.1573	4.1367	-1.43144	4.12142e-15
CL1054.Contig1_All	85	29	1.7881	0.6633	-1.43069	9.97554e-07
CL327.Contig2_All	126	43	12.0245	4.4615	-1.43038	2.40272e-09
Unigene7747_All	372	127	25.876	9.6045	-1.42983	8.48924e-25
Unigene20532_All	158	54	21.9209	8.1454	-1.42825	2.36368e-11
Unigene19252_All	79	27	6.102	2.2674	-1.42824	2.50524e-06
Unigene6959_All	117	40	18.5515	6.8956	-1.42779	9.40702e-09
CL2110.Contig2_All	152	52	5.6155	2.0886	-1.42688	5.84194e-11
Unigene10565_All	73	25	7.2795	2.7104	-1.42533	6.30792e-06
Unigene5700_All	73	25	10.8346	4.0341	-1.42533	6.30792e-06
CL3340.Contig1_All	73	25	6.8387	2.5463	-1.42532	6.30792e-06
Unigene6188_All	73	25	11.9077	4.4337	-1.42531	6.30792e-06
CL1661.Contig1_All	651	223	27.1994	10.1298	-1.42497	5.55564e-42
Unigene17731_All	108	37	8.0147	2.9853	-1.42477	3.69304e-08
Unigene6852_All	102	35	11.01	4.1075	-1.42248	9.2064e-08
Unigene20629_All	198	68	21.6008	8.0655	-1.42125	8.81462e-14
Unigene15855_All	61	21	12.6091	4.7194	-1.41779	4.03742e-05
CL1939.Contig1_All	58	20	4.9602	1.8596	-1.41541	6.43734e-05
Unigene11707_All	171	59	19.0625	7.1508	-1.41456	5.0985e-12
Unigene13450_All	55	19	4.6958	1.7637	-1.41277	0.000102757
CL2325.Contig1_All	81	28	3.6695	1.3791	-1.41186	2.28306e-06
Unigene8708_All	72	25	9.6484	3.6424	-1.4054	9.11578e-06
CL2533.Contig1_All	95	33	4.2923	1.6211	-1.40478	3.31108e-07
CL2579.Contig2_All	230	80	16.3097	6.1677	-1.40293	1.68502e-15
Unigene12994_All	296	103	12.8182	4.8494	-1.40232	1.63923e-19
Unigene5868_All	384	134	57.6636	21.8773	-1.39823	9.35504e-25
Unigene15713_All	106	37	9.2512	3.5109	-1.3978	7.64508e-08
Unigene23920_All	60	21	5.5396	2.108	-1.39391	5.83806e-05
CL2781.Contig1_All	60	21	6.6307	2.5232	-1.39391	5.83806e-05
Unigene18862_All	3578	1253	57.4103	21.8584	-1.39312	3.22766e-215
Unigene11683_All	231	81	12.2345	4.6642	-1.39125	2.19584e-15
Unigene24397_All	57	20	7.0636	2.6946	-1.39033	9.31e-05
Unigene14837_All	74	26	10.2668	3.9219	-1.38836	8.27136e-06
Unigene18705_All	1646	579	72.6979	27.8028	-1.38668	2.27376e-99
Unigene2596_All	179	63	8.796	3.3658	-1.3859	3.5236e-12
CL2948.Contig1_All	176	62	20.8975	8.0037	-1.38459	5.52934e-12
Unigene19739_All	187	66	4.1747	1.6019	-1.38189	1.30232e-12
CL2023.Contig1_All	153	54	16.0733	6.1677	-1.38186	1.43122e-10
Unigene4972_All	153	54	11.2075	4.3006	-1.38185	1.43122e-10
Unigene3868_All	102	36	10.4155	3.9967	-1.38185	1.73026e-07
Unigene10479_All	303	107	26.6725	10.2406	-1.38105	1.61567e-19
Unigene2667_All	807	285	37.0526	14.2268	-1.38096	2.50178e-49
Unigene8828_All	150	53	27.1576	10.4327	-1.38024	2.2489e-10
Unigene12946_All	99	35	8.7148	3.3497	-1.37944	2.7319e-07
Unigene3404_All	198	70	27.0298	10.3895	-1.37942	3.07158e-13
Unigene9486_All	65	23	8.8972	3.4228	-1.37817	3.31712e-05
Unigene22931_All	65	23	9.966	3.834	-1.37816	3.31712e-05
Unigene1797_All	274	97	23.123	8.8999	-1.37747	9.93632e-18
Unigene19751_All	302	107	14.3566	5.5303	-1.37628	2.29876e-19
Unigene21452_All	79	28	10.9308	4.2121	-1.37579	4.72332e-06
CL2029.Contig2_All	135	48	9.2767	3.5861	-1.3712	2.15948e-09
Unigene21521_All	497	177	43.4503	16.824	-1.36885	1.25982e-30
Unigene6862_All	70	25	7.8895	3.0634	-1.3648	1.88529e-05
Unigene15625_All	84	30	12.9179	5.0159	-1.36479	2.69724e-06
Unigene12246_All	56	20	13.4233	5.2122	-1.36478	0.000134108
Unigene9153_All	235	84	16.3241	6.344	-1.36354	3.34682e-15
Unigene2501_All	165	59	7.6032	2.9558	-1.36306	4.33984e-11
Unigene10649_All	95	34	4.7976	1.8668	-1.36175	6.16964e-07
Unigene22804_All	81	29	9.7767	3.8056	-1.36122	4.26998e-06
Unigene15310_All	142	51	8.4696	3.3072	-1.35668	1.12761e-09
Unigene4766_All	64	23	6.7513	2.6379	-1.35578	4.7612e-05
Unigene23808_All	153	55	24.7988	9.6922	-1.35537	2.6344e-10
Unigene2668_All	89	32	6.712	2.6238	-1.35508	1.54041e-06
CL1369.Contig1_All	125	45	14.5377	5.69	-1.3533	1.19745e-08
Unigene21417_All	175	63	19.637	7.6859	-1.35329	1.4475e-11
Unigene23089_All	75	27	5.582	2.1848	-1.35328	1.07193e-05
Unigene13271_All	61	22	7.5777	2.9713	-1.35067	7.57602e-05
Unigene11125_All	61	22	8.4174	3.3006	-1.35065	7.57602e-05
Unigene11114_All	72	26	11.7446	4.611	-1.34885	1.69993e-05
CL1719.Contig3_All	155	56	1.9454	0.7641	-1.34823	2.38356e-10
Unigene21670_All	58	21	6.2739	2.4697	-1.34503	0.000120665
Unigene23346_All	58	21	11.2169	4.4155	-1.34503	0.000120665
Unigene7513_All	58	21	7.3663	2.8998	-1.34499	0.000120665
Unigene4394_All	69	25	6.3705	2.5095	-1.34401	2.69768e-05
Unigene3998_All	2564	929	98.5015	38.8024	-1.344	1.14837e-146
Unigene13054_All	80	29	7.6776	3.0259	-1.34329	6.09748e-06
Unigene4341_All	281	102	23.6356	9.3278	-1.34135	1.74219e-17
Unigene15086_All	358	130	17.0029	6.7128	-1.34079	7.51876e-22
Unigene21951_All	77	28	17.2427	6.817	-1.33878	9.65514e-06
Unigene13002_All	99	36	5.4002	2.135	-1.33878	5.02706e-07
Unigene15447_All	313	114	19.6081	7.7645	-1.33648	3.3027e-19
Unigene20714_All	96	35	16.6715	6.6083	-1.33503	7.93084e-07
CL2589.Contig2_All	85	31	2.7572	1.0933	-1.33451	3.47016e-06
Unigene5750_All	156	57	13.1216	5.2126	-1.33187	3.05134e-10
Unigene15105_All	145	53	8.0732	3.2083	-1.33133	1.30619e-09
Unigene10785_All	93	34	12.0514	4.7902	-1.33104	1.25161e-06
Unigene20597_All	82	30	8.0823	3.2148	-1.33004	5.48728e-06
Unigene10773_All	164	60	23.0034	9.1499	-1.33002	1.11989e-10
CL3711.Contig2_All	164	60	8.518	3.3882	-1.33	1.11989e-10
Unigene13837_All	1985	727	33.9179	13.5058	-1.32847	5.29832e-112
Unigene6742_All	191	70	19.5035	7.7713	-1.32751	3.5568e-12
CL1283.Contig3_All	371	136	14.7293	5.8704	-1.32716	2.91748e-22
Unigene4523_All	150	55	9.4666	3.7738	-1.32683	7.50682e-10
Unigene14551_All	79	29	13.0532	5.2096	-1.32516	8.68092e-06
CL286.Contig2_All	612	225	11.35	4.5367	-1.32298	1.59172e-35
Unigene23815_All	87	32	6.8654	2.7455	-1.32227	3.12052e-06
Unigene15677_All	171	63	17.7452	7.1079	-1.31993	5.81072e-11
Unigene1100_All	160	59	27.598	11.0644	-1.31864	2.47986e-10
CL2033.Contig2_All	320	118	34.5413	13.8481	-1.31863	3.1009e-19
Unigene9971_All	282	104	12.1913	4.8882	-1.31848	3.99236e-17
Unigene14244_All	244	90	17.0188	6.8249	-1.31825	5.18534e-15
CL3754.Contig1_All	233	86	35.3001	14.1657	-1.31727	2.1916e-14
Unigene11760_All	65	24	4.3381	1.7415	-1.31673	6.10656e-05
Unigene16191_All	65	24	4.9606	1.9914	-1.31673	6.10656e-05
Unigene19028_All	265	98	23.4487	9.428	-1.31448	4.09772e-16
Unigene15445_All	389	144	27.9338	11.2424	-1.31306	6.50414e-23
Unigene16645_All	108	40	10.6862	4.3031	-1.3123	2.32462e-07
Unigene12278_All	89	33	21.0371	8.4806	-1.3107	2.80192e-06
Unigene20995_All	62	23	8.1585	3.2905	-1.31	9.70078e-05
Unigene7131_All	62	23	4.8926	1.9733	-1.30999	9.70078e-05
CL2949.Contig1_All	62	23	3.5728	1.441	-1.30998	9.70078e-05
Unigene25788_All	132	49	25.6252	10.3421	-1.30903	1.12023e-08
Unigene5943_All	377	140	43.6468	17.6221	-1.30849	3.8275e-22
Unigene12578_All	175	65	6.2048	2.5056	-1.30823	4.71112e-11
Unigene21439_All	70	26	8.5706	3.461	-1.30821	3.44778e-05
Unigene9470_All	70	26	12.1151	4.8924	-1.30819	3.44778e-05
Unigene4472_All	493	184	86.4975	35.0988	-1.30124	3.029e-28
CL3255.Contig1_All	9342	3488	703.493	285.572	-1.30068	0
Unigene23858_All	487	182	54.2892	22.0584	-1.29934	7.3257e-28
Unigene15659_All	115	43	15.0938	6.136	-1.29859	1.19143e-07
Unigene5625_All	893	334	80.6961	32.8145	-1.29817	1.20466e-49
Unigene6655_All	2908	1088	68.3257	27.7931	-1.2977	1.82643e-157
Unigene8553_All	171	64	23.9195	9.7332	-1.2972	1.03701e-10
Unigene19026_All	563	211	50.341	20.5123	-1.29524	8.22584e-32
Unigene18505_All	72	27	11.2762	4.5974	-1.29439	3.08486e-05
Unigene14082_All	136	51	8.5936	3.5037	-1.29438	9.03544e-09
Unigene9243_All	591	222	60.9582	24.8952	-1.29195	3.45508e-33
Unigene5896_All	173	65	23.8723	9.7517	-1.29161	9.31332e-11
Unigene13276_All	141	53	9.535	3.8967	-1.29098	5.17202e-09
Unigene13248_All	141	53	10.974	4.4848	-1.29097	5.17202e-09
Unigene22558_All	1056	397	40.4771	16.5445	-1.29075	6.85192e-58
Unigene6972_All	359	135	22.8544	9.3439	-1.29038	9.63772e-21
Unigene20451_All	117	44	10.0565	4.1118	-1.29029	1.06831e-07
Unigene20164_All	109	41	9.3063	3.8058	-1.29001	2.9427e-07
CL1122.Contig1_All	13725	5167	293.446	120.108	-1.28876	0
Unigene5749_All	69	26	5.2659	2.1573	-1.28745	4.88492e-05
Unigene6871_All	69	26	5.445	2.2307	-1.28744	4.88492e-05
Unigene5986_All	122	46	15.1186	6.1977	-1.28652	6.09852e-08
Unigene22646_All	106	40	8.5228	3.4967	-1.28533	4.62566e-07
Unigene25576_All	90	34	15.9551	6.5532	-1.28375	3.54512e-06
Unigene5197_All	569	215	18.5393	7.6162	-1.28344	1.05243e-31
Unigene10814_All	127	48	16.0897	6.6116	-1.28307	3.48294e-08
Unigene8541_All	74	28	15.2346	6.2672	-1.28146	2.75592e-05
Unigene25846_All	74	28	16.7176	6.8773	-1.28145	2.75592e-05
Unigene9333_All	803	304	58.4854	24.0726	-1.28068	6.41378e-44
Unigene4787_All	124	47	11.5109	4.7435	-1.27898	5.4617e-08
Unigene25797_All	87	33	13.1417	5.4196	-1.27789	5.58724e-06
Unigene23000_All	79	30	9.5129	3.9276	-1.27624	1.55701e-05
CL3917.Contig2_All	871	331	27.9335	11.5413	-1.27519	3.43768e-47
CL1779.Contig3_All	321	122	12.774	5.2784	-1.27504	2.15818e-18
Unigene16590_All	121	46	26.4009	10.9121	-1.27466	8.56512e-08
Unigene20136_All	71	27	5.4429	2.2504	-1.27419	4.35868e-05
Unigene23918_All	92	35	9.9097	4.0988	-1.27364	3.16818e-06
CL313.Contig1_All	205	78	9.4378	3.9042	-1.27342	2.99898e-12
CL1894.Contig1_All	446	170	82.5041	34.1907	-1.27086	7.73396e-25
CL2638.Contig2_All	97	37	21.5325	8.9298	-1.26982	1.79818e-06
Unigene10636_All	97	37	7.8861	3.2705	-1.2698	1.79818e-06
Unigene20115_All	131	50	11.7546	4.8778	-1.26892	2.79e-08
Unigene22477_All	110	42	8.2228	3.4135	-1.26838	3.69978e-07
Unigene10388_All	1754	670	39.1916	16.2763	-1.26777	2.1158e-92
Unigene13095_All	89	34	6.0668	2.5198	-1.26763	4.98842e-06
Unigene15449_All	547	209	34.3094	14.2525	-1.26739	5.55492e-30
Unigene19042_All	68	26	4.3452	1.8063	-1.26639	6.89666e-05
Unigene11221_All	136	52	21.6313	8.9922	-1.26637	1.5935e-08
Unigene3701_All	68	26	9.9479	4.1354	-1.26637	6.89666e-05
Unigene21324_All	2102	804	40.1648	16.7027	-1.26585	4.1835e-110
Unigene15643_All	81	31	9.8701	4.1069	-1.26501	1.38889e-05
Unigene8072_All	755	289	19.5474	8.135	-1.26476	1.24589e-40
Unigene10449_All	128	49	10.6437	4.4299	-1.26465	4.36964e-08
Unigene17495_All	256	98	15.959	6.6422	-1.26464	8.50244e-15
Unigene12538_All	1528	585	24.3794	10.1478	-1.2645	2.04526e-80
Unigene4323_All	428	164	32.9594	13.7309	-1.26326	1.08289e-23
CL2180.Contig2_All	146	56	8.9059	3.7139	-1.26183	5.20486e-09
CL2504.Contig2_All	73	28	2.0322	0.8475	-1.26176	3.88376e-05
Unigene14125_All	336	129	25.9138	10.8168	-1.26045	7.21138e-19
Unigene15415_All	2295	882	113.321	47.3496	-1.259	4.80904e-119
Unigene10741_All	130	50	14.8819	6.223	-1.25788	3.9039e-08
Unigene8661_All	78	30	12.484	5.2203	-1.25788	2.19066e-05
Unigene15414_All	1014	390	52.1361	21.8013	-1.25787	1.53757e-53
Unigene11738_All	169	65	16.4666	6.8857	-1.25787	3.57432e-10
CL2601.Contig1_All	78	30	7.2938	3.05	-1.25786	2.19066e-05
CL3752.Contig1_All	130	50	7.7539	3.2424	-1.25786	3.9039e-08
Unigene1646_All	208	80	16.83	7.0377	-1.25786	3.35616e-12
Unigene1030_All	78	30	15.3169	6.405	-1.25785	2.19066e-05
Unigene21178_All	941	362	45.3245	18.957	-1.25756	8.60382e-50
Unigene3444_All	935	360	132.605	55.5096	-1.25632	2.06206e-49
Unigene13322_All	127	49	10.1633	4.2633	-1.25333	6.1103e-08
Unigene16381_All	1498	578	62.4856	26.2129	-1.25325	8.29226e-78
Unigene12846_All	645	249	45.9293	19.2774	-1.2525	1.8797e-34
Unigene10265_All	215	83	8.3034	3.4851	-1.2525	1.72363e-12
Unigene22376_All	158	61	10.2502	4.3025	-1.2524	1.5214e-09
CL1923.Contig1_All	163	63	16.066	6.7512	-1.25079	8.70594e-10
Unigene21842_All	191	74	33.1692	13.9718	-1.24733	3.44568e-11
CL928.Contig1_All	191	74	8.3277	3.5079	-1.24731	3.44568e-11
CL2096.Contig1_All	134	52	8.8051	3.7149	-1.24502	3.10942e-08
CL1107.Contig4_All	72	28	1.6039	0.6781	-1.24201	5.45458e-05
Unigene3285_All	126	49	13.2915	5.6198	-1.24191	8.52686e-08
Unigene5767_All	537	209	39.6203	16.7652	-1.24077	1.47813e-28
Unigene3667_All	95	37	17.3227	7.3352	-1.23976	3.52838e-06
Unigene22937_All	136	53	21.0414	8.9152	-1.23889	2.7723e-08
Unigene12633_All	282	110	20.1369	8.5399	-1.23755	1.15323e-15
CL3733.Contig1_All	82	32	4.1575	1.764	-1.23687	1.73332e-05
Unigene11651_All	648	253	36.5979	15.5353	-1.23621	6.15248e-34
Unigene11607_All	210	82	25.1686	10.6849	-1.23605	5.18284e-12
Unigene10408_All	189	74	9.6112	4.0913	-1.23216	6.65422e-11
Unigene10405_All	97	38	5.8609	2.4963	-1.23133	3.13802e-06
Unigene11005_All	79	31	16.8764	7.2	-1.22894	2.72822e-05
Unigene326_All	451	177	15.7392	6.7158	-1.22873	6.79926e-24
Unigene18392_All	107	42	15.6534	6.6802	-1.22851	1.00986e-06
Unigene13_All	135	53	8.4572	3.6098	-1.22826	3.85652e-08
Unigene1130_All	84	33	20.8191	8.8923	-1.22728	1.53951e-05
Unigene13750_All	84	33	13.7459	5.8712	-1.22727	1.53951e-05
CL152.Contig6_All	145	57	3.5405	1.5132	-1.22635	1.25537e-08
Unigene25696_All	89	35	11.083	4.7386	-1.22582	8.6998e-06
Unigene794_All	356	140	33.5352	14.3383	-1.2258	4.04828e-19
Unigene8260_All	155	61	8.9018	3.8089	-1.22472	4.09468e-09
CL30.Contig20_All	66	26	0.7205	0.3086	-1.22326	0.000135975
CL370.Contig1_All	109	43	2.9383	1.2602	-1.22133	8.9767e-07
CL2186.Contig1_All	299	118	43.8674	18.8222	-1.22071	3.35158e-16
Unigene15077_All	7684	3033	76.4452	32.806	-1.22047	0
Unigene22697_All	76	30	6.8799	2.9526	-1.2204	4.29476e-05
Unigene18618_All	81	32	8.7248	3.7475	-1.21919	2.42036e-05
Unigene20199_All	177	70	9.1839	3.9489	-1.21766	3.89848e-10
Unigene8466_All	427	169	62.2887	26.8032	-1.21657	2.2312e-22
Unigene6436_All	111	44	13.6232	5.8712	-1.21434	7.97406e-07
Unigene6794_All	111	44	8.953	3.8585	-1.21433	7.97406e-07
CL2841.Contig2_All	141	56	19.1461	8.2674	-1.21154	2.71388e-08
Unigene19964_All	78	31	3.4242	1.4796	-1.21056	3.80546e-05
Unigene8742_All	98	39	16.5133	7.1448	-1.20866	3.87724e-06
Unigene796_All	123	49	10.1617	4.4012	-1.20717	2.28834e-07
Unigene14153_All	138	55	10.823	4.6898	-1.2065	4.22848e-08
Unigene11581_All	25746	10271	409.373	177.558	-1.20512	0
CL2052.Contig3_All	113937	45488	465.414	202.018	-1.20403	0
Unigene15661_All	794	317	102.371	44.4357	-1.20401	1.32748e-39
Unigene18346_All	80	32	12.0487	5.2398	-1.20129	3.36908e-05
Unigene15159_All	155	62	6.3462	2.7599	-1.20128	6.97812e-09
CL2324.Contig3_All	70	28	1.9551	0.8503	-1.2012	0.00010647
CL2324.Contig2_All	582	233	14.3619	6.2512	-1.20004	2.52714e-29
Unigene19814_All	1366	547	11.1714	4.8636	-1.19971	1.61435e-66
CL2361.Contig2_All	367	147	33.7009	14.6761	-1.19932	4.73718e-19
Unigene11804_All	619	248	44.2631	19.2806	-1.19895	4.8255e-31
Unigene12622_All	1178	472	17.5861	7.661	-1.19883	1.519e-57
Unigene23306_All	182	73	10.7799	4.7009	-1.19733	3.78684e-10
Unigene11620_All	172	69	16.5692	7.2267	-1.1971	1.15692e-09
CL413.Contig2_All	162	65	22.3544	9.7517	-1.19683	3.54004e-09
CL2304.Contig1_All	157	63	10.7885	4.7067	-1.19671	6.19642e-09
Unigene15485_All	132	53	6.088	2.6576	-1.19584	1.02595e-07
CL1943.Contig2_All	132	53	6.9122	3.0174	-1.19584	1.02595e-07
CL30.Contig41_All	132	53	1.3038	0.5692	-1.19572	1.02595e-07
Unigene876_All	127	51	16.7983	7.3342	-1.1956	1.80177e-07
Unigene487_All	107	43	8.4306	3.6835	-1.19456	1.72701e-06
Unigene16716_All	659	265	47.9973	20.9844	-1.19364	1.00408e-32
Unigene21415_All	1006	405	65.9341	28.8593	-1.19199	5.73064e-49
Unigene19070_All	529	213	35.4446	15.5165	-1.19176	1.58808e-26
Unigene14061_All	72	29	6.2518	2.7377	-1.19131	9.40874e-05
Unigene6748_All	196	79	17.966	7.873	-1.19028	9.79244e-11
Unigene482_All	119	48	7.8905	3.4603	-1.18922	4.93562e-07
CL2425.Contig1_All	213	86	15	6.5846	-1.18779	1.6367e-11
CL2293.Contig3_All	94	38	11.7056	5.1448	-1.18601	8.40824e-06
Unigene16642_All	324	131	31.9966	14.0653	-1.18578	1.01562e-16
Unigene22426_All	220	89	7.5792	3.3336	-1.18496	8.33332e-12
Unigene819_All	84	34	13.9245	6.1277	-1.18421	2.63482e-05
Unigene29060_All	158	64	37.0041	16.2964	-1.18313	7.57604e-09
Unigene13875_All	2165	877	124.059	54.6374	-1.18307	4.11736e-102
Unigene4410_All	195	79	18.4712	8.1359	-1.1829	1.34682e-10
Unigene22603_All	506	205	27.0518	11.9157	-1.18286	3.6842e-25
CL827.Contig2_All	1945	788	36.9849	16.2911	-1.18285	6.69932e-92
Unigene8017_All	69	28	8.1738	3.6062	-1.18053	0.000147949
Unigene19880_All	160	65	5.3115	2.346	-1.17892	6.71586e-09
CL1378.Contig2_All	182	74	18.6967	8.265	-1.1777	6.3647e-10
Unigene12825_All	145	59	13.5341	5.9873	-1.17662	3.60984e-08
CL56.Contig16_All	592	241	7.8671	3.482	-1.17592	6.56736e-29
Unigene18612_All	28439	11582	1267.01	561.005	-1.17534	0
Unigene18816_All	577	235	18.6099	8.2405	-1.17527	3.40854e-28
CL3098.Contig1_All	81	33	6.4317	2.8489	-1.1748	4.12754e-05
CL3902.Contig1_All	81	33	3.9727	1.7597	-1.17479	4.12754e-05
Unigene18098_All	287	117	37.5722	16.6529	-1.17389	9.14636e-15
CL507.Contig1_All	228	93	5.9151	2.6232	-1.17307	5.16536e-12
Unigene10207_All	980	400	35.6122	15.8034	-1.17214	1.54267e-46
Unigene22285_All	267	109	11.9265	5.2936	-1.17185	8.373e-14
Unigene1048_All	71	29	11.5815	5.1431	-1.17111	0.000130457
Unigene8331_All	460	188	52.8962	23.5041	-1.17025	1.18115e-22
Unigene7854_All	543	222	38.4516	17.0917	-1.16975	1.93144e-26
Unigene17878_All	259	106	15.2697	6.7945	-1.16823	2.24886e-13
CL2633.Contig3_All	171	70	5.593	2.4892	-1.16794	2.66926e-09
Unigene12486_All	513	210	10.2033	4.5411	-1.16792	5.21384e-25
Unigene23844_All	171	70	13.4524	5.9872	-1.16791	2.66926e-09
Unigene23343_All	127	52	19.5306	8.6943	-1.16759	3.03066e-07
Unigene10824_All	127	52	15.5495	6.9221	-1.16759	3.03066e-07
CL1065.Contig5_All	823	337	14.9005	6.6336	-1.1675	4.05798e-39
Unigene5803_All	227	93	18.6631	8.313	-1.16675	7.07552e-12
CL3102.Contig2_All	388	159	4.3827	1.9527	-1.16635	2.9566e-19
CL3646.Contig3_All	78	32	15.8661	7.0769	-1.16476	6.4649e-05
Unigene776_All	73	30	10.6794	4.7716	-1.16229	0.000114957
Unigene9112_All	853	351	15.3728	6.8775	-1.16042	4.13754e-40
Unigene24370_All	981	404	82.9243	37.1289	-1.15925	8.40124e-46
Unigene2571_All	398	164	8.9478	4.0086	-1.15843	1.62369e-19
Unigene16515_All	131	54	7.2385	3.2441	-1.15787	2.369e-07
Unigene1469_All	245	101	11.8342	5.3041	-1.15778	1.43739e-12
Unigene7875_All	414	171	16.9641	7.6181	-1.15498	3.7639e-20
Unigene539_All	104	43	7.6182	3.4246	-1.15351	4.52362e-06
CL176.Contig2_All	104	43	4.9999	2.2476	-1.15351	4.52362e-06
CL3644.Contig1_All	174	72	3.9802	1.7906	-1.1524	2.86276e-09
Unigene22665_All	145	60	12.6767	5.703	-1.15239	6.01318e-08
Unigene10039_All	389	161	12.1846	5.4828	-1.15207	5.90046e-19
Unigene5991_All	111	46	7.8712	3.5464	-1.15023	2.2648e-06
Unigene24726_All	123	51	23.8781	10.7642	-1.14945	6.45802e-07
Unigene22359_All	82	34	5.4584	2.4607	-1.14941	5.01902e-05
CL3631.Contig1_All	130	54	2.7292	1.2325	-1.14689	3.24568e-07
Unigene8336_All	89	37	10.9494	4.949	-1.14564	2.49472e-05
Unigene9316_All	101	42	10.5887	4.7873	-1.14524	7.03878e-06
Unigene10471_All	315	131	19.9538	9.022	-1.14514	1.68886e-15
Unigene22450_All	125	52	8.5321	3.859	-1.14467	5.70054e-07
Unigene22532_All	615	256	7.0308	3.1819	-1.1438	9.53852e-29
CL1351.Contig2_All	84	35	5.1056	2.3129	-1.14238	4.419e-05
Unigene25207_All	163	68	10.9072	4.9471	-1.14063	1.19538e-08
Unigene21570_All	436	182	30.5357	13.8584	-1.13974	9.93868e-21
Unigene14889_All	182	76	12.9599	5.8839	-1.13921	1.74802e-09
Unigene14070_All	165	69	13.7652	6.2584	-1.13716	1.05575e-08
Unigene12943_All	98	41	8.8246	4.0139	-1.13653	1.0948e-05
Unigene12823_All	1276	534	51.419	23.3955	-1.13607	3.11416e-57
Unigene23833_All	399	167	31.5837	14.3723	-1.13589	5.26432e-19
Unigene13656_All	74	31	15.8082	7.2	-1.1346	0.00013932
Unigene3009_All	74	31	5.6729	2.5838	-1.13459	0.00013932
Unigene30074_All	179	75	30.9799	14.1126	-1.13435	2.69648e-09
CL1610.Contig1_All	198	83	18.5149	8.4383	-1.13366	3.95812e-10
Unigene22934_All	93	39	10.1242	4.6159	-1.13312	1.93415e-05
Unigene10415_All	93	39	12.3331	5.623	-1.13312	1.93415e-05
Unigene3147_All	81	34	7.2048	3.288	-1.13175	6.89402e-05
Unigene18065_All	100	42	12.7006	5.7995	-1.1309	9.64038e-06
Unigene22787_All	138	58	11.3825	5.2012	-1.1299	1.96744e-07
Unigene11336_All	2573	1082	46.9507	21.4658	-1.12911	1.88929e-112
Unigene23615_All	1095	461	48.1539	22.0413	-1.12744	8.7449e-49
Unigene2579_All	2989	1259	90.7297	41.5497	-1.12674	6.90468e-130
CL583.Contig2_All	185	78	14.014	6.424	-1.12533	1.85559e-09
Unigene14872_All	83	35	6.835	3.1336	-1.12512	6.06006e-05
Unigene11344_All	19413	8187	720.841	330.514	-1.12497	0
CL2051.Contig2_All	199	84	17.2793	7.9299	-1.12367	4.7523e-10
Unigene2861_All	180	76	10.1886	4.6771	-1.12327	3.23852e-09
Unigene11397_All	116	49	14.5875	6.6994	-1.12263	2.12108e-06
Unigene8444_All	142	60	17.1395	7.8737	-1.12221	1.52931e-07
CL3191.Contig1_All	504	213	15.5483	7.1441	-1.12193	3.61824e-23
CL2372.Contig2_All	123	52	6.7526	3.1038	-1.12141	1.06292e-06
Unigene5494_All	78	33	7.061	3.2479	-1.12037	0.000107507
CL838.Contig18_All	78	33	4.9165	2.2615	-1.12035	0.000107507
CL3131.Contig2_All	78	33	3.6336	1.6714	-1.12034	0.000107507
Unigene17419_All	527	223	17.7018	8.1438	-1.12012	4.27892e-24
Unigene13456_All	189	80	22.6518	10.4243	-1.11968	1.44492e-09
Unigene56_All	418	177	80.2314	36.9368	-1.11911	2.09052e-19
Unigene21068_All	262	111	18.0037	8.2928	-1.11836	1.0586e-12
Unigene8282_All	118	50	19.5605	9.0113	-1.11814	1.86751e-06
CL1708.Contig2_All	269	114	5.5739	2.5682	-1.11793	5.3807e-13
Unigene7557_All	92	39	6.1968	2.856	-1.11753	2.64488e-05
Unigene15760_All	158	67	16.7363	7.7161	-1.11704	3.41974e-08
Unigene17686_All	106	45	7.1304	3.2911	-1.11541	6.56952e-06
Unigene2963_All	346	147	19.8266	9.1581	-1.11432	3.20236e-16
Unigene30198_All	6012	2555	347.229	160.438	-1.11387	1.63607e-254
Unigene14765_All	120	51	10.3144	4.766	-1.11381	1.64383e-06
Unigene9141_All	11313	4812	1203.33	556.484	-1.11263	0
Unigene10124_All	886	377	17.5469	8.1176	-1.11209	5.71712e-39
Unigene17725_All	17428	7417	261.324	120.915	-1.11185	0
CL176.Contig1_All	148	63	6.6284	3.0676	-1.11155	1.04623e-07
Unigene17477_All	2355	1003	17.0091	7.8761	-1.11075	1.87048e-100
Unigene7903_All	115	49	14.1481	6.5541	-1.11014	2.88874e-06
CL2868.Contig2_All	879	375	17.9156	8.3098	-1.10833	1.79217e-38
Unigene13295_All	375	160	49.8597	23.129	-1.10817	2.58232e-17
Unigene7939_All	82	35	8.5968	3.9894	-1.10763	8.28392e-05
Unigene13304_All	738	315	66.6895	30.9478	-1.10762	1.54878e-32
Unigene9527_All	246	105	59.5254	27.6233	-1.10762	7.51854e-12
Unigene18271_All	89	38	18.9334	8.789	-1.10716	4.1077e-05
Unigene11103_All	96	41	11.7822	5.4709	-1.10676	2.04214e-05
CL2523.Contig1_All	103	44	2.2236	1.0327	-1.10648	1.01755e-05
Unigene10610_All	103	44	11.7123	5.4397	-1.10643	1.01755e-05
Unigene12660_All	505	216	34.1956	15.902	-1.1046	1.12202e-22
Unigene15730_All	173	74	16.986	7.8994	-1.10453	1.04034e-08
Unigene4073_All	1515	649	78.3691	36.5002	-1.10238	1.64488e-64
CL212.Contig2_All	245	105	5.8837	2.7415	-1.10176	1.01619e-11
Unigene5851_All	112	48	17.4872	8.1482	-1.10175	4.4658e-06
CL3586.Contig1_All	77	33	5.5449	2.5837	-1.10172	0.000146926
Unigene10615_All	77	33	5.1592	2.404	-1.10171	0.000146926
Unigene11379_All	765	328	50.5934	23.5844	-1.10112	2.30288e-33
Unigene1896_All	191	82	14.2361	6.6449	-1.09923	2.06118e-09
Unigene22926_All	298	128	24.9423	11.6479	-1.09852	6.92104e-14
Unigene24364_All	4315	1856	286.486	133.974	-1.09652	1.01689e-178
Unigene9136_All	79	34	6.3519	2.9722	-1.09566	0.000128793
Unigene20538_All	281	121	37.9546	17.7689	-1.09492	4.09104e-13
Unigene14245_All	274	118	17.1439	8.0271	-1.09474	8.04778e-13
Unigene13893_All	2087	899	27.4767	12.8683	-1.09439	3.61112e-87
CL1647.Contig1_All	116	50	6.5515	3.0702	-1.09349	3.44864e-06
Unigene14074_All	2523	1088	240.327	112.676	-1.09281	9.5486e-105
Unigene21437_All	779	336	85.5331	40.1102	-1.09251	1.54177e-33
Unigene909_All	1295	559	162.054	76.0536	-1.09138	1.53844e-54
Unigene4027_All	3219	1390	123.944	58.1888	-1.09088	9.80034e-133
Unigene10455_All	88	38	7.6934	3.6119	-1.09086	5.59126e-05
Unigene19674_All	169	73	3.7564	1.7641	-1.09042	2.16134e-08
Unigene19662_All	169	73	3.8298	1.7986	-1.09039	2.16134e-08
CL2079.Contig2_All	81	35	8.7248	4.0988	-1.08992	0.000112869
CL3167.Contig2_All	118	51	4.4234	2.0786	-1.08954	3.02966e-06
Unigene21885_All	141	61	16.105	7.5751	-1.08817	3.35994e-07
Unigene1567_All	3759	1627	109.046	51.3148	-1.08749	6.64912e-154
Unigene16524_All	127	55	8.9684	4.2227	-1.08668	1.33324e-06
Unigene9132_All	1793	777	150.566	70.9391	-1.08574	3.25306e-74
CL2049.Contig2_All	263	114	2.821	1.3294	-1.08543	3.26082e-12
CL2493.Contig1_All	233	101	6.7324	3.1729	-1.08532	5.57636e-11
Unigene22595_All	143	62	9.3364	4.401	-1.08504	2.95364e-07
CL1611.Contig2_All	113	49	1.8732	0.8831	-1.08486	5.31956e-06
CL3902.Contig4_All	691	300	29.9744	14.1486	-1.08307	1.53478e-29
Unigene14935_All	2057	894	142.307	67.2433	-1.08155	2.37124e-84
CL606.Contig1_All	260	113	10.6112	5.0141	-1.08153	4.98046e-12
Unigene13919_All	1249	543	81.0284	38.2995	-1.0811	6.85644e-52
Unigene8208_All	177	77	16.521	7.814	-1.08017	1.29461e-08
Unigene2645_All	1659	722	124.93	59.112	-1.0796	3.43574e-68
Unigene10315_All	363	158	14.6741	6.9442	-1.07939	3.58254e-16
CL738.Contig2_All	1624	707	58.0641	27.4827	-1.07912	9.61026e-67
Unigene21373_All	225	98	19.6035	9.2832	-1.07842	1.48007e-10
Unigene11258_All	234	102	41.9199	19.8666	-1.07729	6.60578e-11
Unigene2556_All	133	58	3.6488	1.73	-1.07665	9.0357e-07
Unigene19697_All	321	140	23.6154	11.1979	-1.0765	2.04736e-14
Unigene12797_All	509	222	23.7982	11.2849	-1.07646	5.64346e-22
CL2938.Contig2_All	197	86	12.0601	5.724	-1.07515	2.25014e-09
Unigene17690_All	167	73	6.9208	3.2891	-1.07325	3.92952e-08
CL2564.Contig1_All	183	80	6.7025	3.1856	-1.07313	8.80324e-09
CL114.Contig21_All	128	56	5.4872	2.61	-1.07202	1.58135e-06
Unigene16519_All	208	91	16.4138	7.8074	-1.072	8.81036e-10
Unigene21537_All	203	89	19.97	9.519	-1.06895	1.53046e-09
CL1857.Contig2_All	301	132	7.8568	3.746	-1.06859	1.83305e-13
Unigene5414_All	40897	17938	1667.77	795.312	-1.06833	0
Unigene18167_All	98	43	12.2937	5.8646	-1.06781	2.89172e-05
Unigene635_All	139	61	8.86	4.2273	-1.06757	6.11606e-07
Unigene23795_All	123	54	8.7831	4.1923	-1.06699	2.76874e-06
Unigene10064_All	148	65	4.5032	2.1503	-1.06641	2.69984e-07
Unigene21202_All	339	149	20.3625	9.7305	-1.06533	6.5191e-15
Unigene20759_All	91	40	12.4561	5.9528	-1.06521	5.81722e-05
Unigene5253_All	630	277	11.3419	5.4218	-1.06482	2.20746e-26
Unigene4887_All	100	44	9.4374	4.5146	-1.06379	2.53328e-05
CL475.Contig1_All	1174	517	129.181	61.8501	-1.06255	1.42475e-47
Unigene587_All	361	159	15.046	7.2049	-1.06233	1.01753e-15
Unigene1832_All	84	37	5.2048	2.4925	-1.06225	0.000117329
Unigene7529_All	1609	709	131.02	62.7692	-1.06166	1.84136e-64
CL3807.Contig1_All	270	119	9.4549	4.5306	-1.06136	4.16944e-12
Unigene22693_All	93	41	14.61	7.0027	-1.06097	5.09264e-05
Unigene7775_All	220	97	13.7483	6.5905	-1.06079	4.07262e-10
Unigene22290_All	1029	454	22.0004	10.5533	-1.05984	9.6518e-42
CL3529.Contig1_All	546	241	18.4859	8.8712	-1.05922	6.82104e-23
CL2439.Contig1_All	111	49	8.8689	4.2566	-1.05905	9.69992e-06
Unigene3531_All	163	72	19.4443	9.3381	-1.05815	8.08194e-08
Unigene23765_All	593	262	53.1165	25.5149	-1.05782	1.11871e-24
Unigene19970_All	86	38	6.4382	3.0929	-1.0577	0.000102633
Unigene15118_All	215	95	10.6367	5.1099	-1.05768	7.06316e-10
Unigene17887_All	611	270	23.6688	11.3715	-1.05756	2.27544e-25
CL2438.Contig1_All	1271	562	88.7724	42.6763	-1.05668	6.49262e-51
Unigene21559_All	113	50	9.8791	4.7525	-1.05569	8.49956e-06
Unigene16511_All	88	39	6.6073	3.1836	-1.0534	8.97684e-05
Unigene6234_All	88	39	17.8292	8.5908	-1.05338	8.97684e-05
Unigene22417_All	97	43	6.3903	3.0799	-1.053	3.90164e-05
Unigene4158_All	6223	2759	139.659	67.3191	-1.05282	1.47179e-240
Unigene3492_All	124	55	13.4702	6.4958	-1.05219	3.26708e-06
Unigene11152_All	124	55	21.9065	10.5641	-1.05219	3.26708e-06
CL1084.Contig1_All	160	71	4.6627	2.2495	-1.05156	1.23505e-07
Unigene10312_All	754	335	31.7628	15.343	-1.04976	1.40713e-30
Unigene10537_All	2059	915	90.3136	43.6351	-1.04945	1.74803e-80
CL1219.Contig2_All	576	256	16.329	7.8903	-1.04928	1.01158e-23
Unigene19027_All	913	406	95.1315	45.9937	-1.04849	1.31095e-36
Unigene12687_All	92	41	5.9609	2.8882	-1.04536	6.86552e-05
Unigene17503_All	204	91	9.538	4.6258	-1.04398	2.8409e-09
CL2488.Contig1_All	242	108	11.022	5.3479	-1.04334	9.82834e-11
Unigene23987_All	439	196	22.0608	10.7085	-1.04273	2.82704e-18
Unigene11526_All	6542	2921	101.523	49.2837	-1.04262	7.86358e-249
Unigene9094_All	1843	823	61.1813	29.7038	-1.04244	1.81698e-71
Unigene8179_All	94	42	6.8659	3.3353	-1.04163	6.0034e-05
CL2865.Contig1_All	3612	1614	116.498	56.5966	-1.04151	4.69558e-138
Unigene370_All	454	203	17.2083	8.3656	-1.04056	8.65422e-19
Unigene12971_All	228	102	20.8244	10.1288	-1.03981	3.81266e-10
CL2273.Contig1_All	114	51	11.4126	5.551	-1.03981	1.00015e-05
Unigene23805_All	257	115	24.5261	11.932	-1.03948	2.97412e-11
Unigene9957_All	219	98	9.0611	4.4084	-1.03943	8.55782e-10
Unigene2774_All	777	348	12.0911	5.8876	-1.03819	6.31486e-31
Unigene13768_All	4941	2213	91.3027	44.4599	-1.03815	3.90162e-187
Unigene20322_All	12766	5720	175.494	85.4913	-1.03757	0
Unigene5452_All	87	39	6.3638	3.1015	-1.03692	0.000120908
CL324.Contig3_All	145	65	4.992	2.433	-1.03688	6.51824e-07
Unigene11737_All	136	61	11.0042	5.3662	-1.03608	1.47911e-06
CL2186.Contig2_All	136	61	15.1278	7.3771	-1.03608	1.47911e-06
Unigene5744_All	207	93	17.5268	8.5612	-1.03368	2.92162e-09
CL3807.Contig2_All	158	71	5.6372	2.7541	-1.0334	2.2114e-07
Unigene14598_All	178	80	27.2097	13.2957	-1.03316	3.80108e-08
Unigene19062_All	198	89	16.5182	8.0725	-1.03297	6.57086e-09
Unigene1644_All	180	81	11.7072	5.7277	-1.03137	3.3336e-08
Unigene20113_All	120	54	10.6738	5.2222	-1.03134	6.7079e-06
Unigene20111_All	362	163	28.2174	13.8138	-1.03047	4.55844e-15
Unigene8364_All	282	127	36.3583	17.8023	-1.03022	4.70852e-12
Unigene11303_All	1068	481	45.1392	22.1027	-1.03016	2.23702e-41
CL1992.Contig1_All	1132	511	22.6561	11.1193	-1.02683	1.56495e-43
Unigene10492_All	186	84	8.8587	4.3496	-1.02621	2.24806e-08
CL2868.Contig3_All	279	126	5.6459	2.7722	-1.02617	7.129e-12
Unigene13220_All	166	75	22.4216	11.0138	-1.02558	1.30525e-07
CL2295.Contig2_All	3968	1793	86.6887	42.5882	-1.02539	1.07185e-147
Unigene8998_All	604	273	31.6938	15.5746	-1.02501	6.30706e-24
Unigene7912_All	146	66	11.027	5.4196	-1.02478	7.62888e-07
Unigene6962_All	199	90	17.0188	8.3683	-1.02412	7.67852e-09
Unigene22621_All	1032	467	23.5329	11.5779	-1.02331	1.27162e-39
Unigene7742_All	137	62	5.0686	2.4939	-1.02318	1.73099e-06
Unigene20507_All	338	153	52.6129	25.8932	-1.02284	5.1744e-14
CL100.Contig6_All	159	72	7.7314	3.8064	-1.0223	2.58544e-07
Unigene10958_All	276	125	42.8315	21.0903	-1.02209	1.07875e-11
CL1187.Contig2_All	774	351	25.0746	12.3629	-1.02021	5.43958e-30
CL932.Contig2_All	269	122	11.9635	5.8991	-1.02007	2.11794e-11
Unigene5778_All	194	88	10.8488	5.3503	-1.01984	1.32863e-08
Unigene177_All	1144	519	73.8413	36.4216	-1.01963	1.72179e-43
Unigene21508_All	1225	556	94.0511	46.411	-1.01898	2.11686e-46
CL2638.Contig1_All	1489	676	44.3024	21.8674	-1.0186	5.43826e-56
CL1780.Contig2_All	383	174	18.0893	8.9349	-1.01761	1.45536e-15
Unigene13015_All	867	394	40.9869	20.2507	-1.01719	3.04596e-33
Unigene30442_All	176	80	36.6772	18.1256	-1.01685	6.74624e-08
Unigene22890_All	2023	920	71.2815	35.2442	-1.01614	3.91438e-75
Unigene2960_All	1970	896	50.6961	25.0688	-1.01598	3.40562e-73
Unigene20389_All	389	177	25.7599	12.7434	-1.01538	9.86016e-16
CL56.Contig20_All	167	76	7.6884	3.8041	-1.01513	1.52282e-07
Unigene2888_All	312	142	17.1102	8.4666	-1.015	6.68952e-13
Unigene11440_All	1496	681	78.4192	38.8111	-1.01474	6.60256e-56
Unigene12675_All	988	450	32.6285	16.1574	-1.01394	1.84327e-37
Unigene7918_All	90	41	12.7641	6.3219	-1.01366	0.000123646
CL2212.Contig1_All	2391	1090	142.445	70.6015	-1.01264	5.65626e-88
Unigene23924_All	103	47	11.3581	5.6349	-1.01126	4.09956e-05
Unigene6767_All	241	110	29.5074	14.6428	-1.01089	3.15364e-10
Unigene5421_All	127	58	6.2709	3.1137	-1.01004	5.24686e-06
CL33.Contig6_All	639	292	32.9213	16.356	-1.0092	1.25896e-24
Unigene23847_All	536	245	45.7629	22.7422	-1.00881	6.74896e-21
Unigene17718_All	1947	890	42.3367	21.0407	-1.00873	1.55304e-71
Unigene3359_All	573	262	19.7005	9.7936	-1.00832	3.23934e-22
Unigene20301_All	94	43	6.382	3.1741	-1.00766	9.41816e-05
Unigene20329_All	247	113	21.3744	10.6315	-1.00754	2.1271e-10
Unigene27528_All	142	65	34.0376	16.9395	-1.00674	1.54576e-06
CL3058.Contig1_All	393	180	41.6289	20.7297	-1.00589	1.16811e-15
Unigene9131_All	871	399	79.4108	39.5506	-1.00564	8.47672e-33
Unigene12684_All	275	126	12.2197	6.0872	-1.00536	2.20494e-11
Unigene4269_All	120	55	11.2832	5.6225	-1.00489	1.04518e-05
Unigene2789_All	423	194	13.3809	6.6722	-1.00394	1.08182e-16
Unigene1224_All	109	50	20.9216	10.4341	-1.00369	2.73222e-05
Unigene18921_All	534	245	47.3335	23.6109	-1.00341	1.17645e-20
Unigene11316_All	3502	1607	136.384	68.0426	-1.00316	4.97726e-126
Unigene3724_All	146	67	34.8328	17.3792	-1.00308	1.18334e-06
Unigene3443_All	122	56	9.8714	4.9264	-1.00272	9.13562e-06
Unigene13819_All	4047	1858	70.932	35.4057	-1.00245	3.59528e-145
CL513.Contig2_All	233	107	20.0948	10.033	-1.00207	8.20906e-10
Unigene8930_All	1697	780	59.836	29.9016	-1.00079	8.50724e-62
Unigene18585_All	13857	6372	97.316	48.653	-1.00015	0

## Sheet: ASO_down-vs-Sf_15_up.compare
geneID	geneLength	ASO_rawfragments(19743556)	Sf_15_rawfragments(18014905)	ASO_FPKM	Sf_15_FPKM	log2 Ratio(Sf_15/ASO)	Up-Down-Regulation(Sf_15/ASO)
Unigene30391_All	1439	4	8444	0.1419	325.728	11.1646	Up
Unigene30860_All	201	1	10	0.254	2.7617	3.44266	Up
Unigene30670_All	229	1	10	0.223	2.424	3.44227	Up
Unigene30142_All	235	1	8	0.2173	1.8897	3.1204	Up
Unigene30767_All	297	2	14	0.3438	2.6166	2.92805	Up
Unigene30737_All	263	2	14	0.3883	2.9549	2.92787	Up
Unigene30803_All	202	1	7	0.2528	1.9236	2.92774	Up
CL80.Contig8_All	2110	1	6	0.0242	0.1578	2.70502	Up
CL362.Contig1_All	701	1	5	0.0728	0.3959	2.44313	Up
CL2327.Contig2_All	298	1	5	0.1713	0.9314	2.44288	Up
CL80.Contig7_All	2010	1	5	0.0254	0.1381	2.44281	Up
CL1701.Contig2_All	319	1	5	0.1601	0.8701	2.44221	Up
Unigene30261_All	239	2	9	0.4272	2.0903	2.29073	Up
Unigene30835_All	211	2	9	0.4839	2.3677	2.29071	Up
Unigene30110_All	762	2	9	0.134	0.6556	2.29058	Up
Unigene30454_All	314	2	9	0.3252	1.591	2.29053	Up
Unigene30312_All	203	3	13	0.7545	3.5548	2.23618	Up
Unigene30656_All	313	4	17	0.6525	3.0149	2.20806	Up
Unigene30253_All	263	5	21	0.9707	4.4323	2.19096	Up
Unigene30444_All	201	1	4	0.254	1.1047	2.12075	Up
Unigene30337_All	202	2	8	0.5055	2.1984	2.12067	Up
CL24.Contig3_All	1023	1	4	0.0499	0.217	2.12058	Up
CL3877.Contig2_All	1380	1	4	0.037	0.1609	2.12057	Up
Unigene30642_All	265	4	16	0.7707	3.3515	2.12057	Up
Unigene30883_All	200	2	8	0.5106	2.2204	2.12055	Up
Unigene30530_All	535	2	8	0.1909	0.83	2.12029	Up
CL2366.Contig3_All	736	1	4	0.0694	0.3017	2.12011	Up
Unigene21627_All	279	3	11	0.549	2.1886	1.99513	Up
Unigene30749_All	231	3	11	0.6631	2.6433	1.99504	Up
Unigene30875_All	286	3	11	0.5356	2.135	1.99501	Up
CL299.Contig1_All	624	2	7	0.1636	0.6227	1.92836	Up
CL3101.Contig2_All	1093	4	14	0.1868	0.711	1.92836	Up
CL349.Contig15_All	2067	2	7	0.0494	0.188	1.92815	Up
CL994.Contig2_All	1157	4	14	0.1765	0.6717	1.92815	Up
Unigene30474_All	270	2	7	0.3782	1.4391	1.92795	Up
Unigene30211_All	200	2	7	0.5106	1.9428	1.92787	Up
CL37.Contig3_All	1039	2	7	0.0983	0.374	1.92777	Up
CL792.Contig3_All	233	5	17	1.0956	4.0501	1.88624	Up
Unigene4896_All	328	12	39	1.8679	6.6002	1.82109	Up
Unigene30252_All	534	11	34	1.0517	3.5343	1.7487	Up
CL24.Contig15_All	1157	1	3	0.0441	0.1439	1.70622	Up
CL1098.Contig1_All	901	2	6	0.1133	0.3697	1.70621	Up
Unigene30509_All	201	3	9	0.762	2.4855	1.70567	Up
Unigene30286_All	212	4	12	0.9633	3.1421	1.70567	Up
Unigene30232_All	285	5	15	0.8957	2.9216	1.70567	Up
CL2042.Contig2_All	1255	6	18	0.2441	0.7962	1.70566	Up
Unigene30610_All	350	7	21	1.0211	3.3306	1.70566	Up
Unigene30880_All	218	3	9	0.7026	2.2917	1.70564	Up
Unigene30764_All	303	4	12	0.674	2.1984	1.70563	Up
Unigene30873_All	207	2	6	0.4933	1.609	1.70563	Up
Unigene30478_All	221	3	9	0.6931	2.2606	1.70557	Up
CL24.Contig16_All	1049	1	3	0.0487	0.1588	1.70522	Up
CL3559.Contig2_All	328	1	3	0.1557	0.5077	1.70521	Up
Unigene14666_All	456	1	3	0.112	0.3652	1.70519	Up
Unigene30470_All	585	2	6	0.1746	0.5693	1.70514	Up
CL689.Contig3_All	389	1	3	0.1313	0.4281	1.70508	Up
CL2736.Contig3_All	2556	1	3	0.02	0.0652	1.70487	Up
CL2616.Contig1_All	614	1	3	0.0832	0.2712	1.7047	Up
CL1676.Contig2_All	1263	52	148	2.1021	6.5047	1.62965	Up
Unigene30272_All	314	6	17	0.9756	3.0053	1.62315	Up
Unigene30594_All	208	6	17	1.4728	4.5368	1.62311	Up
Unigene30783_All	256	5	14	0.9972	3.0357	1.60607	Up
Unigene30659_All	370	7	19	0.9659	2.8505	1.56127	Up
CL1177.Contig1_All	763	3	8	0.2007	0.582	1.53598	Up
Unigene30428_All	249	3	8	0.6151	1.7834	1.53574	Up
Unigene30288_All	220	3	8	0.6962	2.0185	1.53571	Up
CL1432.Contig3_All	305	3	8	0.5022	1.456	1.53568	Up
Unigene30903_All	208	3	8	0.7364	2.135	1.53567	Up
Unigene30291_All	208	3	8	0.7364	2.135	1.53567	Up
Unigene30273_All	222	3	8	0.69	2.0003	1.53555	Up
CL1065.Contig4_All	1568	3	8	0.0977	0.2832	1.53539	Up
Unigene14786_All	271	11	29	2.0724	5.9401	1.51918	Up
Unigene30300_All	280	8	21	1.4588	4.1632	1.51291	Up
Unigene30583_All	484	13	34	1.3713	3.8994	1.50771	Up
Unigene30735_All	275	5	13	0.9283	2.6241	1.49916	Up
Unigene30371_All	207	7	18	1.7265	4.8269	1.48325	Up
CL381.Contig1_All	1127	2	5	0.0906	0.2463	1.44283	Up
Unigene30485_All	205	2	5	0.4981	1.3539	1.44261	Up
CL2968.Contig1_All	293	4	10	0.697	1.8945	1.44259	Up
Unigene30692_All	371	6	15	0.8257	2.2443	1.44258	Up
Unigene30916_All	206	2	5	0.4957	1.3473	1.44253	Up
CL458.Contig1_All	264	2	5	0.3868	1.0513	1.44251	Up
Unigene565_All	441	39	97	4.5152	12.2096	1.43515	Up
Unigene15399_All	703	23	57	1.6704	4.5008	1.42999	Up
CL1109.Contig2_All	926	9	22	0.4962	1.3188	1.41023	Up
Unigene30635_All	424	9	22	1.0837	2.8802	1.4102	Up
CL823.Contig5_All	673	5	12	0.3793	0.9898	1.3838	Up
Unigene30396_All	249	5	12	1.0252	2.6752	1.38374	Up
Unigene30270_All	250	5	12	1.0211	2.6645	1.38374	Up
Unigene30792_All	312	5	12	0.8182	2.135	1.38371	Up
Unigene30576_All	302	10	24	1.6906	4.4114	1.3837	Up
Unigene30443_All	228	5	12	1.1197	2.9216	1.38365	Up
CL3828.Contig2_All	283	3	7	0.5412	1.373	1.3431	Up
Unigene30896_All	203	3	7	0.7545	1.9141	1.34307	Up
Unigene30283_All	232	6	14	1.3204	3.3497	1.34306	Up
Unigene30289_All	251	6	14	1.2205	3.0962	1.34303	Up
CL349.Contig19_All	1145	3	7	0.1338	0.3394	1.34291	Up
Unigene9434_All	215	10	23	2.3747	5.9382	1.32228	Up
CL3867.Contig5_All	246	10	23	2.0755	5.1899	1.32225	Up
Unigene9419_All	251	7	16	1.4239	3.5385	1.31329	Up
Unigene30643_All	318	8	18	1.2844	3.1421	1.29063	Up
Unigene30605_All	204	4	9	1.0011	2.449	1.29061	Up
Unigene30895_All	241	4	9	0.8474	2.073	1.29061	Up
Unigene30756_All	206	4	9	0.9914	2.4252	1.29056	Up
Unigene30603_All	281	8	18	1.4536	3.5558	1.29054	Up
Unigene30698_All	209	4	9	0.9772	2.3904	1.29053	Up
CL1401.Contig1_All	1050	46	102	2.2368	5.3924	1.26949	Up
Unigene30120_All	646	10	22	0.7903	1.8904	1.25822	Up
Unigene4848_All	410	10	22	1.2453	2.9786	1.25814	Up
CL3391.Contig1_All	227	5	11	1.1246	2.6899	1.25814	Up
Unigene30781_All	212	5	11	1.2042	2.8802	1.25809	Up
Unigene30908_All	309	5	11	0.8262	1.9761	1.25809	Up
Unigene22171_All	2330	5	11	0.1096	0.2621	1.25787	Up
Unigene16972_All	361	16	35	2.2629	5.3818	1.24992	Up
Unigene30383_All	293	17	37	2.9623	7.0097	1.24263	Up
Unigene30257_All	303	6	13	1.011	2.3816	1.23615	Up
Unigene14371_All	260	7	15	1.3746	3.2025	1.22019	Up
Unigene16861_All	247	14	30	2.8939	6.7421	1.22018	Up
Unigene9453_All	294	8	17	1.3893	3.2097	1.20808	Up
Unigene30304_All	259	9	19	1.7742	4.0721	1.1986	Up
CL2960.Contig2_All	324	10	21	1.5758	3.5978	1.19103	Up
CL80.Contig9_All	911	1	2	0.056	0.1219	1.1222	Up
Unigene10031_All	655	1	2	0.0779	0.1695	1.12159	Up
CL1785.Contig4_All	801	1	2	0.0637	0.1386	1.12156	Up
CL2494.Contig3_All	706	1	2	0.0723	0.1573	1.12145	Up
CL2494.Contig2_All	723	1	2	0.0706	0.1536	1.12144	Up
CL106.Contig3_All	2109	4	8	0.0968	0.2106	1.12143	Up
CL188.Contig7_All	1163	1	2	0.0439	0.0955	1.12128	Up
CL24.Contig5_All	972	1	2	0.0525	0.1142	1.12117	Up
CL919.Contig7_All	529	1	2	0.0965	0.2099	1.1211	Up
CL80.Contig2_All	1077	1	2	0.0474	0.1031	1.12109	Up
CL321.Contig1_All	1718	1	2	0.0297	0.0646	1.12107	Up
Unigene30513_All	855	2	4	0.1194	0.2597	1.12104	Up
CL2920.Contig5_All	893	3	6	0.1715	0.373	1.12097	Up
CL37.Contig7_All	935	2	4	0.1092	0.2375	1.12095	Up
CL743.Contig2_All	285	1	2	0.1791	0.3895	1.12086	Up
CL2469.Contig1_All	313	1	2	0.1631	0.3547	1.12084	Up
CL2323.Contig3_All	267	2	4	0.3824	0.8316	1.12081	Up
CL3084.Contig2_All	534	1	2	0.0956	0.2079	1.12081	Up
CL823.Contig6_All	688	5	10	0.371	0.8068	1.12079	Up
CL3612.Contig1_All	339	1	2	0.1506	0.3275	1.12077	Up
CL3485.Contig2_All	271	1	2	0.1884	0.4097	1.12077	Up
Unigene30169_All	425	4	8	0.4805	1.0449	1.12076	Up
Unigene9494_All	206	3	6	0.7435	1.6168	1.12074	Up
CL1685.Contig3_All	255	2	4	0.4004	0.8707	1.12073	Up
Unigene25826_All	345	6	12	0.8879	1.9308	1.12073	Up
CL2231.Contig3_All	611	7	14	0.5849	1.2719	1.12072	Up
CL1214.Contig2_All	474	1	2	0.1077	0.2342	1.12072	Up
Unigene30904_All	217	3	6	0.7058	1.5348	1.12072	Up
Unigene30311_All	203	4	8	1.006	2.1876	1.12072	Up
Unigene928_All	349	9	18	1.3166	2.863	1.12071	Up
Unigene30839_All	266	6	12	1.1516	2.5042	1.12071	Up
CL743.Contig1_All	266	3	6	0.5758	1.2521	1.12071	Up
Unigene30771_All	255	7	14	1.4015	3.0476	1.1207	Up
CL1543.Contig3_All	676	5	10	0.3776	0.8211	1.1207	Up
Unigene30693_All	331	7	14	1.0797	2.3478	1.12068	Up
Unigene30763_All	223	6	12	1.3737	2.9871	1.12068	Up
CL3052.Contig2_All	423	5	10	0.6035	1.3123	1.12067	Up
Unigene30340_All	291	8	16	1.4036	3.0521	1.12067	Up
CL2808.Contig1_All	389	4	8	0.525	1.1416	1.12067	Up
Unigene22060_All	339	11	22	1.6567	3.6024	1.12065	Up
CL1942.Contig1_All	244	2	4	0.4185	0.91	1.12064	Up
Unigene24530_All	256	8	16	1.5955	3.4693	1.12064	Up
Unigene25821_All	319	6	12	0.9603	2.0881	1.12063	Up
Unigene30281_All	518	12	24	1.1828	2.5719	1.12063	Up
Unigene30269_All	259	6	12	1.1828	2.5719	1.12063	Up
Unigene30785_All	204	6	12	1.5017	3.2653	1.12062	Up
Unigene30243_All	265	7	14	1.3487	2.9326	1.12061	Up
Unigene30213_All	289	3	6	0.53	1.1524	1.12058	Up
CL155.Contig2_All	712	1	2	0.0717	0.1559	1.12058	Up
CL1264.Contig3_All	1989	4	8	0.1027	0.2233	1.12055	Up
CL2494.Contig1_All	397	1	2	0.1286	0.2796	1.12047	Up
Unigene27496_All	589	1	2	0.0867	0.1885	1.12046	Up
Unigene25607_All	369	1	2	0.1384	0.3009	1.12044	Up
CL1177.Contig4_All	905	4	8	0.2257	0.4907	1.12043	Up
CL986.Contig2_All	625	1	2	0.0817	0.1776	1.12022	Up
CL2152.Contig2_All	223	1	2	0.229	0.4978	1.12022	Up
CL867.Contig5_All	820	1	2	0.0623	0.1354	1.11992	Up
CL37.Contig4_All	917	2	4	0.1114	0.2421	1.11985	Up
CL381.Contig8_All	1053	1	2	0.0485	0.1054	1.11982	Up
CL1186.Contig4_All	1579	2	4	0.0647	0.1406	1.11976	Up
CL80.Contig1_All	1148	1	2	0.0445	0.0967	1.11971	Up
CL919.Contig6_All	601	1	2	0.085	0.1847	1.11965	Up
CL2383.Contig4_All	1588	1	2	0.0322	0.0699	1.11823	Up
Unigene14470_All	311	14	27	2.2984	4.8192	1.06816	Up
Unigene14424_All	235	12	23	2.6071	5.4329	1.05928	Up
Unigene2335_All	457	11	21	1.2289	2.5508	1.05358	Up
Unigene30399_All	250	11	21	2.2465	4.6628	1.05352	Up
CL3130.Contig2_All	262	10	19	1.9487	4.0255	1.04666	Up
CL2363.Contig2_All	570	27	51	2.4185	4.9666	1.03815	Up
Unigene21352_All	312	8	15	1.3091	2.6687	1.02756	Up
Unigene14514_All	303	8	15	1.348	2.748	1.02756	Up
Unigene30307_All	266	8	15	1.5355	3.1302	1.02755	Up
Unigene30229_All	284	8	15	1.4382	2.9318	1.02752	Up
Unigene30220_All	238	8	15	1.7162	3.4985	1.02752	Up
Unigene30219_All	238	8	15	1.7162	3.4985	1.02752	Up
Unigene11916_All	244	7	13	1.4647	2.9575	1.01377	Up
Unigene30325_All	244	7	13	1.4647	2.9575	1.01377	Up
Unigene30723_All	229	7	13	1.5607	3.1512	1.01371	Up
CL1947.Contig1_All	480	7	13	0.7446	1.5034	1.01369	Up
Unigene2983_All	1053	96	178	4.6547	9.3834	1.01142	Up
Unigene1708_All	550	53	98	4.92	9.8908	1.00743	Up

## Sheet: ASO_up-vs-Sf_15_down.compare
geneID	geneLength	ASO_rawfragments(19743556)	Sf_15_rawfragments(18014905)	ASO_FPKM	Sf_15_FPKM	log2 Ratio(Sf_15/ASO)	Up-Down-Regulation(Sf_15/ASO)
Unigene25139_All	206	10	0	2.4785	0	-11.2753	Down
Unigene29927_All	230	8	0	1.7759	0	-10.7943	Down
Unigene29793_All	208	7	0	1.7182	0	-10.7467	Down
Unigene28088_All	241	8	0	1.6948	0	-10.7269	Down
Unigene28022_All	334	11	0	1.6815	0	-10.7155	Down
Unigene30004_All	204	6	0	1.5017	0	-10.5524	Down
Unigene14684_All	305	8	0	1.3392	0	-10.3872	Down
Unigene29891_All	310	8	0	1.3176	0	-10.3637	Down
Unigene30036_All	201	5	0	1.2701	0	-10.3107	Down
Unigene29570_All	230	5	0	1.1099	0	-10.1162	Down
Unigene28012_All	219	4	0	0.9325	0	-9.86496	Down
Unigene28076_All	203	3	0	0.7545	0	-9.55938	Down
Unigene27966_All	207	3	0	0.7399	0	-9.53119	Down
Unigene30063_All	211	3	0	0.7259	0	-9.50363	Down
Unigene9594_All	305	4	0	0.6696	0	-9.38716	Down
CL3823.Contig1_All	270	3	0	0.5673	0	-9.14797	Down
Unigene29629_All	273	3	0	0.5611	0	-9.13211	Down
Unigene30052_All	205	2	0	0.4981	0	-8.96029	Down
CL1463.Contig2_All	210	2	0	0.4863	0	-8.9257	Down
Unigene30030_All	229	2	0	0.4459	0	-8.80058	Down
Unigene30019_All	252	2	0	0.4052	0	-8.66249	Down
CL1522.Contig2_All	252	2	0	0.4052	0	-8.66249	Down
Unigene29826_All	260	2	0	0.3927	0	-8.61728	Down
Unigene29846_All	262	2	0	0.3897	0	-8.60622	Down
Unigene29016_All	279	2	0	0.366	0	-8.5157	Down
CL1496.Contig5_All	294	2	0	0.3473	0	-8.44004	Down
CL2301.Contig2_All	458	3	0	0.3344	0	-8.38543	Down
Unigene29513_All	318	2	0	0.3211	0	-8.32688	Down
CL2658.Contig4_All	591	3	0	0.2592	0	-8.01792	Down
Unigene28829_All	202	1	0	0.2528	0	-7.98185	Down
Unigene29505_All	205	1	0	0.2491	0	-7.96058	Down
Unigene28646_All	207	1	0	0.2466	0	-7.94603	Down
CL2971.Contig2_All	214	1	0	0.2386	0	-7.89845	Down
Unigene27806_All	236	1	0	0.2163	0	-7.75689	Down
Unigene29894_All	238	1	0	0.2145	0	-7.74483	Down
CL2695.Contig3_All	250	1	0	0.2042	0	-7.67384	Down
Unigene26408_All	252	1	0	0.2026	0	-7.66249	Down
Unigene29766_All	255	1	0	0.2002	0	-7.6453	Down
CL238.Contig7_All	268	1	0	0.1905	0	-7.57365	Down
CL2476.Contig2_All	819	3	0	0.187	0	-7.54689	Down
CL764.Contig4_All	284	1	0	0.1798	0	-7.49025	Down
CL3762.Contig1_All	289	1	0	0.1767	0	-7.46516	Down
CL15.Contig2_All	582	2	0	0.1755	0	-7.45533	Down
CL77.Contig7_All	882	3	0	0.1737	0	-7.44045	Down
CL77.Contig4_All	885	3	0	0.1731	0	-7.43546	Down
CL2628.Contig2_All	296	1	0	0.1725	0	-7.43045	Down
CL2289.Contig9_All	1874	6	0	0.1635	0	-7.35315	Down
CL472.Contig4_All	318	1	0	0.1606	0	-7.32733	Down
Unigene27543_All	1321	4	0	0.1546	0	-7.2724	Down
CL3775.Contig2_All	376	1	0	0.1358	0	-7.08534	Down
CL15.Contig3_All	873	2	0	0.117	0	-6.87036	Down
CL77.Contig5_All	903	2	0	0.1131	0	-6.82146	Down
CL1610.Contig3_All	460	1	0	0.111	0	-6.79442	Down
CL26.Contig7_All	477	1	0	0.107	0	-6.74147	Down
CL3627.Contig1_All	1438	3	0	0.1065	0	-6.73471	Down
CL1006.Contig5_All	510	1	0	0.1001	0	-6.6453	Down
CL420.Contig2_All	1042	2	0	0.098	0	-6.61471	Down
CL1366.Contig2_All	718	1	0	0.0711	0	-6.15178	Down
Unigene2415_All	2327	3	0	0.0658	0	-6.04002	Down
CL420.Contig5_All	1144	1	0	0.0446	0	-5.47897	Down
Unigene24640_All	2384	2	0	0.0428	0	-5.41954	Down
CL1093.Contig1_All	1257	1	0	0.0406	0	-5.34341	Down
Unigene24639_All	2644	2	0	0.0386	0	-5.27053	Down
CL399.Contig27_All	2713	2	0	0.0376	0	-5.23266	Down
CL399.Contig25_All	2914	2	0	0.035	0	-5.12928	Down
CL2048.Contig3_All	2907	1	0	0.0176	0	-4.1375	Down
Unigene12247_All	246	12	1	2.4906	0.2256	-3.46465	Down
Unigene28942_All	295	11	1	1.9038	0.1882	-3.33854	Down
Unigene26704_All	239	11	1	2.3499	0.2323	-3.33854	Down
Unigene29831_All	230	10	1	2.2198	0.2413	-3.20153	Down
Unigene17112_All	222	9	1	2.0699	0.25	-3.04956	Down
Unigene29767_All	212	9	1	2.1675	0.2618	-3.04949	Down
Unigene25530_All	212	9	1	2.1675	0.2618	-3.04949	Down
Unigene7344_All	312	9	1	1.4728	0.1779	-3.04942	Down
Unigene27974_All	237	9	1	1.9388	0.2342	-3.04935	Down
CL2038.Contig2_All	354	9	1	1.298	0.1568	-3.04929	Down
Unigene1081_All	343	18	2	2.6793	0.3237	-3.04913	Down
Unigene2295_All	278	9	1	1.6529	0.1997	-3.04909	Down
Unigene27736_All	300	8	1	1.3615	0.185	-2.8796	Down
Unigene9552_All	213	8	1	1.9176	0.2606	-2.87939	Down
Unigene29465_All	219	8	1	1.8651	0.2535	-2.8792	Down
Unigene28815_All	261	8	1	1.5649	0.2127	-2.87918	Down
Unigene16781_All	261	8	1	1.5649	0.2127	-2.87918	Down
Unigene4637_All	228	8	1	1.7915	0.2435	-2.87917	Down
CL2972.Contig2_All	1038	8	1	0.3935	0.0535	-2.87875	Down
Unigene26035_All	353	23	3	3.3266	0.4718	-2.8178	Down
Unigene13555_All	478	22	3	2.3499	0.3484	-2.75378	Down
Unigene3797_All	584	29	4	2.5353	0.3802	-2.73733	Down
Unigene27268_All	246	7	1	1.4528	0.2256	-2.687	Down
Unigene29251_All	210	7	1	1.7019	0.2643	-2.6869	Down
Unigene12057_All	210	7	1	1.7019	0.2643	-2.6869	Down
Unigene27310_All	227	7	1	1.5744	0.2445	-2.6869	Down
CL2408.Contig1_All	818	14	2	0.8738	0.1357	-2.68688	Down
Unigene29755_All	229	7	1	1.5607	0.2424	-2.68673	Down
Unigene19369_All	260	7	1	1.3746	0.2135	-2.6867	Down
Unigene28347_All	209	7	1	1.71	0.2656	-2.68667	Down
Unigene27890_All	201	7	1	1.7781	0.2762	-2.68655	Down
Unigene2195_All	264	7	1	1.3538	0.2103	-2.68649	Down
CL2112.Contig3_All	2697	7	1	0.1325	0.0206	-2.68528	Down
CL1107.Contig3_All	1982	33	5	0.8501	0.14	-2.60221	Down
Unigene19221_All	290	13	2	2.2887	0.3828	-2.57987	Down
Unigene7451_All	266	13	2	2.4952	0.4174	-2.57965	Down
Unigene12136_All	284	19	3	3.4157	0.5864	-2.54222	Down
Unigene29321_All	233	6	1	1.3148	0.2382	-2.4646	Down
CL1896.Contig4_All	222	6	1	1.3799	0.25	-2.46456	Down
Unigene28588_All	212	6	1	1.445	0.2618	-2.46453	Down
Unigene21810_All	220	12	2	2.7849	0.5046	-2.46441	Down
Unigene29565_All	204	6	1	1.5017	0.2721	-2.46439	Down
Unigene25420_All	204	12	2	3.0033	0.5442	-2.46434	Down
Unigene29774_All	202	6	1	1.5165	0.2748	-2.46429	Down
Unigene30065_All	257	6	1	1.192	0.216	-2.46428	Down
Unigene27839_All	214	6	1	1.4315	0.2594	-2.46428	Down
Unigene28722_All	260	6	1	1.1782	0.2135	-2.46428	Down
Unigene29955_All	240	6	1	1.2764	0.2313	-2.46424	Down
Unigene29583_All	227	12	2	2.699	0.4891	-2.46422	Down
Unigene28675_All	205	6	1	1.4943	0.2708	-2.46417	Down
Unigene24481_All	242	12	2	2.5317	0.4588	-2.46417	Down
Unigene28481_All	266	6	1	1.1516	0.2087	-2.46414	Down
Unigene4988_All	219	6	1	1.3988	0.2535	-2.46413	Down
Unigene28063_All	221	6	1	1.3861	0.2512	-2.46412	Down
Unigene28132_All	326	6	1	0.9397	0.1703	-2.46412	Down
Unigene27745_All	272	6	1	1.1262	0.2041	-2.46411	Down
Unigene29171_All	239	6	1	1.2817	0.2323	-2.464	Down
CL2310.Contig6_All	3249	6	1	0.0943	0.0171	-2.46326	Down
Unigene14379_All	275	11	2	2.0423	0.4037	-2.33884	Down
Unigene29415_All	297	11	2	1.891	0.3738	-2.33881	Down
Unigene19575_All	253	11	2	2.2198	0.4388	-2.33879	Down
Unigene16004_All	540	33	6	3.1201	0.6168	-2.33872	Down
Unigene12322_All	300	11	2	1.8721	0.3701	-2.33867	Down
Unigene4962_All	249	11	2	2.2555	0.4459	-2.33866	Down
CL789.Contig3_All	796	5	1	0.3207	0.0697	-2.20199	Down
Unigene29013_All	370	5	1	0.69	0.15	-2.20163	Down
Unigene27949_All	230	5	1	1.1099	0.2413	-2.20153	Down
Unigene29963_All	200	5	1	1.2764	0.2775	-2.20152	Down
Unigene14812_All	359	10	2	1.4222	0.3092	-2.20151	Down
Unigene29895_All	233	5	1	1.0956	0.2382	-2.20148	Down
CL361.Contig4_All	1492	5	1	0.1711	0.0372	-2.20147	Down
Unigene21811_All	264	10	2	1.934	0.4205	-2.20141	Down
CL3795.Contig2_All	330	5	1	0.7736	0.1682	-2.20141	Down
Unigene29249_All	226	10	2	2.2591	0.4912	-2.20137	Down
Unigene4645_All	201	10	2	2.5401	0.5523	-2.20136	Down
CL1605.Contig1_All	327	10	2	1.5614	0.3395	-2.20136	Down
CL1471.Contig2_All	1279	10	2	0.3992	0.0868	-2.20134	Down
Unigene29973_All	235	5	1	1.0863	0.2362	-2.20134	Down
Unigene29375_All	236	10	2	2.1634	0.4704	-2.20134	Down
Unigene17065_All	255	20	4	4.0044	0.8707	-2.20134	Down
Unigene27870_All	229	5	1	1.1148	0.2424	-2.20132	Down
Unigene2300_All	202	5	1	1.2638	0.2748	-2.20131	Down
Unigene28005_All	253	10	2	2.018	0.4388	-2.20129	Down
Unigene29910_All	253	5	1	1.009	0.2194	-2.20129	Down
Unigene20847_All	420	15	3	1.8234	0.3965	-2.20124	Down
Unigene29863_All	270	5	1	0.9455	0.2056	-2.20124	Down
Unigene16763_All	214	10	2	2.3858	0.5188	-2.20122	Down
Unigene9819_All	321	30	6	4.7716	1.0376	-2.20122	Down
Unigene4576_All	240	10	2	2.1273	0.4626	-2.20119	Down
Unigene4661_All	221	5	1	1.1551	0.2512	-2.20111	Down
Unigene29522_All	221	5	1	1.1551	0.2512	-2.20111	Down
Unigene28421_All	272	5	1	0.9385	0.2041	-2.20108	Down
Unigene28145_All	207	5	1	1.2332	0.2682	-2.20103	Down
Unigene28665_All	258	5	1	0.9895	0.2152	-2.20102	Down
Unigene29832_All	279	5	1	0.915	0.199	-2.201	Down
CL646.Contig1_All	367	5	1	0.6956	0.1513	-2.20085	Down
CL508.Contig8_All	3602	24	5	0.3402	0.0771	-2.14158	Down
CL1330.Contig1_All	1368	19	4	0.7091	0.1623	-2.12733	Down
Unigene9406_All	320	14	3	2.2337	0.5204	-2.10174	Down
Unigene29504_All	277	14	3	2.5805	0.6012	-2.10173	Down
Unigene24366_All	366	23	5	3.2085	0.7583	-2.08106	Down
Unigene9442_All	320	9	2	1.436	0.3469	-2.04946	Down
CL3914.Contig2_All	301	9	2	1.5266	0.3688	-2.04941	Down
CL953.Contig1_All	602	9	2	0.7633	0.1844	-2.04941	Down
Unigene29442_All	264	9	2	1.7406	0.4205	-2.04941	Down
Unigene27350_All	219	9	2	2.0982	0.5069	-2.04938	Down
Unigene16963_All	311	18	4	2.955	0.7139	-2.04936	Down
Unigene19183_All	235	9	2	1.9553	0.4724	-2.04931	Down
Unigene28437_All	212	9	2	2.1675	0.5237	-2.04922	Down
CL3522.Contig1_All	1400	9	2	0.3282	0.0793	-2.04918	Down
Unigene24083_All	295	13	3	2.2499	0.5645	-1.99482	Down
Unigene29267_All	270	13	3	2.4583	0.6168	-1.99479	Down
CL1976.Contig1_All	3565	8	2	0.1146	0.0311	-1.88162	Down
CL145.Contig1_All	1592	8	2	0.2566	0.0697	-1.88029	Down
CL1976.Contig4_All	3312	8	2	0.1233	0.0335	-1.87994	Down
CL720.Contig2_All	1541	4	1	0.1325	0.036	-1.87992	Down
CL2476.Contig1_All	1137	8	2	0.3592	0.0976	-1.87983	Down
CL77.Contig2_All	888	4	1	0.23	0.0625	-1.87971	Down
CL477.Contig3_All	296	4	1	0.69	0.1875	-1.87971	Down
CL1998.Contig2_All	416	4	1	0.4909	0.1334	-1.87967	Down
Unigene29427_All	256	4	1	0.7978	0.2168	-1.87966	Down
CL2403.Contig2_All	773	4	1	0.2642	0.0718	-1.87957	Down
Unigene30064_All	254	4	1	0.804	0.2185	-1.87956	Down
CL1874.Contig1_All	218	4	1	0.9368	0.2546	-1.87951	Down
Unigene12143_All	278	8	2	1.4692	0.3993	-1.87949	Down
Unigene9431_All	232	8	2	1.7606	0.4785	-1.87948	Down
CL2019.Contig1_All	279	8	2	1.464	0.3979	-1.87944	Down
CL1450.Contig2_All	334	4	1	0.6115	0.1662	-1.87943	Down
Unigene4807_All	294	8	2	1.3893	0.3776	-1.87943	Down
Unigene28077_All	302	8	2	1.3525	0.3676	-1.87942	Down
Unigene21114_All	239	8	2	1.709	0.4645	-1.8794	Down
Unigene28054_All	284	8	2	1.4382	0.3909	-1.87939	Down
Unigene1140_All	524	24	6	2.3385	0.6356	-1.87939	Down
CL2346.Contig1_All	204	4	1	1.0011	0.2721	-1.87938	Down
Unigene28098_All	260	8	2	1.571	0.427	-1.87938	Down
Unigene27895_All	231	4	1	0.8841	0.2403	-1.87937	Down
Unigene29014_All	231	12	3	2.6523	0.7209	-1.87937	Down
Unigene28349_All	243	12	3	2.5213	0.6853	-1.87936	Down
Unigene24452_All	285	12	3	2.1497	0.5843	-1.87935	Down
Unigene28469_All	217	4	1	0.9411	0.2558	-1.87933	Down
Unigene28183_All	217	4	1	0.9411	0.2558	-1.87933	Down
CL3506.Contig2_All	229	8	2	1.7836	0.4848	-1.87933	Down
Unigene29341_All	303	4	1	0.674	0.1832	-1.87933	Down
CL2112.Contig2_All	302	4	1	0.6762	0.1838	-1.87931	Down
Unigene28636_All	216	4	1	0.9455	0.257	-1.87931	Down
Unigene21947_All	249	12	3	2.4605	0.6688	-1.8793	Down
CL2239.Contig1_All	393	24	6	3.1179	0.8475	-1.87929	Down
Unigene28464_All	262	16	4	3.1179	0.8475	-1.87929	Down
Unigene28148_All	226	12	3	2.711	0.7369	-1.87928	Down
Unigene16868_All	223	12	3	2.7474	0.7468	-1.87927	Down
Unigene7437_All	284	12	3	2.1573	0.5864	-1.87927	Down
Unigene27199_All	214	8	2	1.9086	0.5188	-1.87926	Down
Unigene28184_All	211	8	2	1.9358	0.5262	-1.87925	Down
Unigene29643_All	211	4	1	0.9679	0.2631	-1.87925	Down
Unigene28882_All	211	4	1	0.9679	0.2631	-1.87925	Down
Unigene7148_All	422	16	4	1.9358	0.5262	-1.87925	Down
Unigene27653_All	372	12	3	1.647	0.4477	-1.87924	Down
Unigene2649_All	539	4	1	0.3789	0.103	-1.87917	Down
CL2696.Contig2_All	585	4	1	0.3491	0.0949	-1.87916	Down
Unigene29595_All	207	4	1	0.9866	0.2682	-1.87916	Down
Unigene7297_All	657	12	3	0.9325	0.2535	-1.87912	Down
Unigene29845_All	258	4	1	0.7916	0.2152	-1.87909	Down
Unigene28058_All	239	4	1	0.8545	0.2323	-1.87909	Down
Unigene29525_All	263	4	1	0.7765	0.2111	-1.87906	Down
CL2403.Contig1_All	720	4	1	0.2836	0.0771	-1.87905	Down
CL1945.Contig1_All	1070	4	1	0.1909	0.0519	-1.87901	Down
Unigene28710_All	990	4	1	0.2063	0.0561	-1.87867	Down
CL1151.Contig1_All	956	4	1	0.2136	0.0581	-1.8783	Down
Unigene25493_All	300	19	5	3.2336	0.9252	-1.8053	Down
Unigene14519_All	442	15	4	1.7327	0.5023	-1.7864	Down
Unigene4770_All	327	15	4	2.342	0.679	-1.78626	Down
Unigene28251_All	501	15	4	1.5286	0.4432	-1.78618	Down
Unigene28511_All	211	11	3	2.6617	0.7892	-1.75389	Down
Unigene29026_All	236	11	3	2.3797	0.7056	-1.75386	Down
Unigene19205_All	231	11	3	2.4313	0.7209	-1.75386	Down
Unigene29139_All	303	11	3	1.8535	0.5496	-1.7538	Down
Unigene29406_All	248	11	3	2.2646	0.6715	-1.7538	Down
Unigene28918_All	239	11	3	2.3499	0.6968	-1.75378	Down
Unigene19216_All	322	11	3	1.7442	0.5172	-1.75377	Down
Unigene28373_All	223	11	3	2.5185	0.7468	-1.75377	Down
Unigene28163_All	216	11	3	2.6001	0.771	-1.75376	Down
Unigene29002_All	255	11	3	2.2024	0.6531	-1.7537	Down
CL299.Contig31_All	1152	11	3	0.4875	0.1446	-1.75333	Down
Unigene4953_All	251	18	5	3.6614	1.1058	-1.7273	Down
Unigene21775_All	208	18	5	4.4183	1.3344	-1.7273	Down
Unigene4649_All	333	25	7	3.8331	1.1669	-1.71583	Down
CL2942.Contig2_All	2177	25	7	0.5863	0.1785	-1.71571	Down
Unigene28632_All	245	7	2	1.4588	0.4531	-1.68688	Down
Unigene28024_All	298	7	2	1.1993	0.3725	-1.68688	Down
Unigene29384_All	298	7	2	1.1993	0.3725	-1.68688	Down
Unigene14543_All	311	14	4	2.2984	0.7139	-1.68684	Down
Unigene1913_All	201	7	2	1.7781	0.5523	-1.68681	Down
Unigene28046_All	201	7	2	1.7781	0.5523	-1.68681	Down
Unigene21684_All	346	14	4	2.0659	0.6417	-1.6868	Down
CL1051.Contig2_All	306	7	2	1.168	0.3628	-1.68679	Down
Unigene29218_All	386	7	2	0.9259	0.2876	-1.68679	Down
Unigene27684_All	279	7	2	1.281	0.3979	-1.68679	Down
Unigene29521_All	220	7	2	1.6245	0.5046	-1.68678	Down
Unigene27637_All	342	7	2	1.045	0.3246	-1.68677	Down
Unigene29860_All	206	7	2	1.7349	0.5389	-1.68676	Down
Unigene12157_All	374	21	6	2.8668	0.8905	-1.68675	Down
Unigene29520_All	217	7	2	1.647	0.5116	-1.68675	Down
Unigene30014_All	213	7	2	1.6779	0.5212	-1.68675	Down
Unigene24426_All	225	14	4	3.1768	0.9868	-1.68674	Down
Unigene29684_All	284	7	2	1.2584	0.3909	-1.68672	Down
Unigene28969_All	284	7	2	1.2584	0.3909	-1.68672	Down
Unigene11923_All	304	14	4	2.3513	0.7304	-1.6867	Down
Unigene24305_All	308	14	4	2.3207	0.7209	-1.68669	Down
Unigene28278_All	214	7	2	1.6701	0.5188	-1.68668	Down
Unigene19714_All	244	7	2	1.4647	0.455	-1.68667	Down
Unigene4985_All	285	14	4	2.508	0.7791	-1.68666	Down
Unigene27979_All	216	7	2	1.6546	0.514	-1.68664	Down
Unigene5961_All	288	14	4	2.4819	0.771	-1.68664	Down
CL1042.Contig1_All	760	7	2	0.4703	0.1461	-1.68663	Down
Unigene7065_All	355	14	4	2.0135	0.6255	-1.68662	Down
Unigene24129_All	240	7	2	1.4891	0.4626	-1.6866	Down
Unigene29741_All	227	7	2	1.5744	0.4891	-1.6866	Down
Unigene23327_All	388	14	4	1.8422	0.5723	-1.68659	Down
CL355.Contig1_All	1663	7	2	0.2149	0.0668	-1.68575	Down
Unigene12191_All	424	38	11	4.5758	1.4401	-1.66786	Down
Unigene21626_All	318	24	7	3.8533	1.2219	-1.65697	Down
Unigene25584_All	315	17	5	2.7554	0.8811	-1.64488	Down
CL725.Contig2_All	2698	10	3	0.1892	0.0617	-1.61657	Down
Unigene12023_All	272	10	3	1.8771	0.6122	-1.61643	Down
Unigene14399_All	266	10	3	1.9194	0.626	-1.61642	Down
Unigene19156_All	220	10	3	2.3207	0.7569	-1.61639	Down
Unigene28414_All	200	10	3	2.5528	0.8326	-1.61639	Down
Unigene9482_All	236	10	3	2.1634	0.7056	-1.61638	Down
Unigene29590_All	222	10	3	2.2998	0.7501	-1.61635	Down
Unigene29473_All	352	10	3	1.4505	0.4731	-1.61633	Down
Unigene24280_All	295	20	6	3.4614	1.129	-1.61631	Down
Unigene14411_All	267	10	3	1.9122	0.6237	-1.61631	Down
Unigene28462_All	231	10	3	2.2102	0.7209	-1.61631	Down
Unigene22024_All	360	20	6	2.8365	0.9252	-1.61627	Down
CL1496.Contig1_All	540	10	3	0.9455	0.3084	-1.61627	Down
CL3244.Contig2_All	397	10	3	1.2861	0.4195	-1.61626	Down
Unigene14696_All	237	10	3	2.1543	0.7027	-1.61624	Down
Unigene28083_All	275	10	3	1.8566	0.6056	-1.61623	Down
Unigene28358_All	258	10	3	1.9789	0.6455	-1.61621	Down
Unigene28703_All	372	23	7	3.1567	1.0445	-1.5956	Down
CL1619.Contig1_All	3562	13	4	0.1863	0.0623	-1.58032	Down
Unigene26402_All	279	13	4	2.379	0.7958	-1.57988	Down
Unigene25004_All	224	13	4	2.9631	0.9912	-1.57986	Down
Unigene19233_All	215	13	4	3.0871	1.0327	-1.57983	Down
Unigene13320_All	690	39	12	2.8858	0.9654	-1.57977	Down
Unigene2291_All	240	13	4	2.7656	0.9252	-1.57976	Down
Unigene9704_All	329	26	8	4.0348	1.3498	-1.57975	Down
Unigene2160_All	357	13	4	1.8592	0.622	-1.5797	Down
Unigene4371_All	624	58	18	4.7456	1.6012	-1.56744	Down
Unigene7389_All	397	29	9	3.7296	1.2584	-1.56743	Down
Unigene12145_All	673	61	19	4.6277	1.5671	-1.5622	Down
Unigene19363_All	413	16	5	1.978	0.672	-1.55751	Down
Unigene7171_All	205	16	5	3.9849	1.3539	-1.55742	Down
Unigene26396_All	239	16	5	3.418	1.1613	-1.55741	Down
Unigene26446_All	258	16	5	3.1663	1.0758	-1.55739	Down
Unigene1178_All	353	16	5	2.3142	0.7863	-1.55736	Down
Unigene28989_All	289	19	6	3.3566	1.1524	-1.54236	Down
Unigene2129_All	299	19	6	3.2444	1.1139	-1.54233	Down
CL2720.Contig1_All	476	22	7	2.3597	0.8163	-1.53143	Down
CL2404.Contig2_All	1340	22	7	0.8382	0.29	-1.53124	Down
Unigene3548_All	538	47	15	4.4603	1.5477	-1.52701	Down
Unigene7256_All	413	53	17	6.552	2.2849	-1.5198	Down
Unigene6332_All	459	31	10	3.4482	1.2094	-1.51155	Down
CL2002.Contig1_All	5591	37	12	0.3379	0.1191	-1.50442	Down
CL399.Contig28_All	3077	3	1	0.0498	0.018	-1.46815	Down
CL399.Contig23_All	2640	3	1	0.058	0.021	-1.46566	Down
CL1237.Contig2_All	1235	3	1	0.124	0.0449	-1.46555	Down
CL2289.Contig3_All	1920	12	4	0.3191	0.1156	-1.46487	Down
CL2630.Contig1_All	1237	6	2	0.2476	0.0897	-1.46483	Down
CL321.Contig5_All	1900	3	1	0.0806	0.0292	-1.46481	Down
Unigene27782_All	282	3	1	0.5432	0.1968	-1.46475	Down
CL3535.Contig2_All	375	3	1	0.4085	0.148	-1.46474	Down
Unigene29304_All	222	3	1	0.69	0.25	-1.46467	Down
CL399.Contig24_All	2719	3	1	0.0563	0.0204	-1.46457	Down
CL3918.Contig3_All	1303	9	3	0.3527	0.1278	-1.46455	Down
Unigene29185_All	565	9	3	0.8133	0.2947	-1.46454	Down
CL694.Contig12_All	1657	6	2	0.1849	0.067	-1.46451	Down
Unigene29849_All	259	3	1	0.5914	0.2143	-1.4645	Down
Unigene30037_All	225	3	1	0.6808	0.2467	-1.46447	Down
CL427.Contig15_All	1334	6	2	0.2296	0.0832	-1.46447	Down
CL704.Contig5_All	469	6	2	0.6532	0.2367	-1.46447	Down
Unigene28672_All	226	6	2	1.3555	0.4912	-1.46444	Down
CL3335.Contig1_All	201	6	2	1.5241	0.5523	-1.46443	Down
Unigene27823_All	201	6	2	1.5241	0.5523	-1.46443	Down
Unigene27429_All	201	6	2	1.5241	0.5523	-1.46443	Down
Unigene29330_All	263	6	2	1.1648	0.4221	-1.46443	Down
CL637.Contig2_All	294	3	1	0.521	0.1888	-1.46442	Down
Unigene29529_All	235	3	1	0.6518	0.2362	-1.46442	Down
Unigene30068_All	206	6	2	1.4871	0.5389	-1.46441	Down
Unigene27633_All	262	6	2	1.1692	0.4237	-1.46441	Down
Unigene28706_All	228	6	2	1.3436	0.4869	-1.46441	Down
Unigene28904_All	234	6	2	1.3091	0.4744	-1.4644	Down
Unigene7059_All	298	9	3	1.542	0.5588	-1.4644	Down
Unigene29536_All	341	12	4	1.7967	0.6511	-1.4644	Down
CL2289.Contig1_All	1956	12	4	0.3132	0.1135	-1.46439	Down
CL1743.Contig1_All	231	3	1	0.6631	0.2403	-1.46439	Down
Unigene29971_All	231	3	1	0.6631	0.2403	-1.46439	Down
Unigene27490_All	348	9	3	1.3204	0.4785	-1.46438	Down
Unigene17206_All	313	15	5	2.4468	0.8867	-1.46438	Down
Unigene26217_All	284	18	6	3.236	1.1727	-1.46438	Down
CL3514.Contig2_All	663	15	5	1.1551	0.4186	-1.46437	Down
CL296.Contig3_All	225	6	2	1.3615	0.4934	-1.46437	Down
Unigene4808_All	413	15	5	1.8543	0.672	-1.46434	Down
Unigene16894_All	411	15	5	1.8634	0.6753	-1.46434	Down
Unigene30021_All	226	3	1	0.6777	0.2456	-1.46434	Down
Unigene19618_All	299	12	4	2.0491	0.7426	-1.46433	Down
Unigene14559_All	427	18	6	2.1523	0.78	-1.46433	Down
CL3389.Contig2_All	424	3	1	0.3612	0.1309	-1.46433	Down
Unigene29758_All	264	9	3	1.7406	0.6308	-1.46433	Down
Unigene4856_All	350	18	6	2.6258	0.9516	-1.46433	Down
CL282.Contig1_All	350	9	3	1.3129	0.4758	-1.46433	Down
Unigene26840_All	349	12	4	1.7555	0.6362	-1.46433	Down
Unigene29514_All	208	12	4	2.9456	1.0675	-1.46433	Down
Unigene1995_All	219	9	3	2.0982	0.7604	-1.46432	Down
Unigene6353_All	233	24	8	5.259	1.9059	-1.46432	Down
Unigene12054_All	201	9	3	2.2861	0.8285	-1.46431	Down
Unigene28384_All	200	6	2	1.5317	0.5551	-1.46431	Down
Unigene8522_All	315	42	14	6.8075	2.4671	-1.46431	Down
Unigene864_All	310	9	3	1.4823	0.5372	-1.46431	Down
Unigene28239_All	202	6	2	1.5165	0.5496	-1.46429	Down
Unigene28040_All	202	6	2	1.5165	0.5496	-1.46429	Down
Unigene5006_All	247	15	5	3.1006	1.1237	-1.46429	Down
Unigene29931_All	288	6	2	1.0637	0.3855	-1.46429	Down
Unigene28621_All	210	9	3	2.1881	0.793	-1.46429	Down
Unigene29661_All	256	9	3	1.7949	0.6505	-1.46428	Down
CL2453.Contig1_All	267	6	2	1.1473	0.4158	-1.46428	Down
Unigene29961_All	257	9	3	1.788	0.648	-1.46428	Down
Unigene29453_All	258	15	5	2.9684	1.0758	-1.46428	Down
Unigene9422_All	323	15	5	2.371	0.8593	-1.46426	Down
Unigene24125_All	285	15	5	2.6872	0.9739	-1.46426	Down
Unigene4761_All	287	12	4	2.1348	0.7737	-1.46425	Down
Unigene26995_All	287	12	4	2.1348	0.7737	-1.46425	Down
Unigene9438_All	344	21	7	3.1168	1.1296	-1.46425	Down
Unigene16738_All	237	12	4	2.5851	0.9369	-1.46425	Down
Unigene11880_All	439	12	4	1.3956	0.5058	-1.46425	Down
Unigene26589_All	240	9	3	1.9146	0.6939	-1.46424	Down
Unigene29853_All	217	3	1	0.7058	0.2558	-1.46424	Down
Unigene2324_All	370	18	6	2.4838	0.9002	-1.46423	Down
Unigene7371_All	382	12	4	1.6039	0.5813	-1.46423	Down
Unigene27748_All	226	9	3	2.0332	0.7369	-1.46421	Down
Unigene27863_All	323	9	3	1.4226	0.5156	-1.46421	Down
Unigene11956_All	258	9	3	1.781	0.6455	-1.4642	Down
Unigene28115_All	271	6	2	1.1304	0.4097	-1.46419	Down
Unigene27861_All	208	3	1	0.7364	0.2669	-1.46419	Down
CL587.Contig4_All	681	15	5	1.1246	0.4076	-1.46419	Down
Unigene22013_All	482	12	4	1.2711	0.4607	-1.46418	Down
CL473.Contig9_All	238	6	2	1.2871	0.4665	-1.46418	Down
Unigene29543_All	353	9	3	1.3017	0.4718	-1.46415	Down
Unigene29732_All	266	3	1	0.5758	0.2087	-1.46414	Down
Unigene29801_All	300	6	2	1.0211	0.3701	-1.46414	Down
Unigene28501_All	308	6	2	0.9946	0.3605	-1.46412	Down
Unigene27526_All	456	6	2	0.6718	0.2435	-1.46411	Down
CL2289.Contig4_All	1885	12	4	0.325	0.1178	-1.4641	Down
Unigene29614_All	318	3	1	0.4817	0.1746	-1.46408	Down
CL1035.Contig3_All	515	6	2	0.5948	0.2156	-1.46405	Down
CL2798.Contig3_All	705	6	2	0.4345	0.1575	-1.464	Down
CL1035.Contig2_All	538	6	2	0.5694	0.2064	-1.464	Down
CL3918.Contig2_All	1558	9	3	0.2949	0.1069	-1.46396	Down
CL2289.Contig2_All	1921	12	4	0.3189	0.1156	-1.46396	Down
CL1261.Contig1_All	441	3	1	0.3473	0.1259	-1.4639	Down
CL427.Contig10_All	2820	3	1	0.0543	0.0197	-1.46276	Down
CL399.Contig19_All	3176	3	1	0.0482	0.0175	-1.46168	Down
CL427.Contig9_All	2796	3	1	0.0548	0.0199	-1.46141	Down
Unigene16830_All	310	35	12	5.7644	2.1488	-1.42364	Down
Unigene2133_All	309	32	11	5.2874	1.9761	-1.4199	Down
Unigene4956_All	403	26	9	3.294	1.2397	-1.40985	Down
Unigene23081_All	613	49	17	4.0812	1.5394	-1.40663	Down
Unigene20232_All	370	23	8	3.1738	1.2002	-1.40294	Down
Unigene12096_All	578	20	7	1.7667	0.6723	-1.39388	Down
CL1359.Contig4_All	1826	20	7	0.5592	0.2128	-1.39387	Down
Unigene14620_All	555	37	13	3.4038	1.3002	-1.38841	Down
CL2545.Contig1_All	425	37	13	4.4449	1.6979	-1.3884	Down
Unigene28849_All	276	17	6	3.1448	1.2067	-1.3819	Down
Unigene2060_All	220	17	6	3.9453	1.5139	-1.38187	Down
Unigene21809_All	312	17	6	2.7819	1.0675	-1.38183	Down
Unigene25395_All	268	17	6	3.2386	1.2428	-1.38178	Down
Unigene20769_All	221	45	16	10.3961	4.0188	-1.37121	Down
CL508.Contig5_All	3434	14	5	0.2082	0.0808	-1.36554	Down
Unigene7284_All	446	14	5	1.6027	0.6223	-1.36482	Down
Unigene10944_All	315	14	5	2.2692	0.8811	-1.36481	Down
Unigene26278_All	284	14	5	2.5169	0.9773	-1.36477	Down
Unigene10720_All	389	14	5	1.8375	0.7135	-1.36476	Down
CL3597.Contig1_All	1302	14	5	0.549	0.2132	-1.3646	Down
CL508.Contig3_All	3867	14	5	0.1848	0.0718	-1.36391	Down
CL1719.Contig3_All	4068	155	56	1.9454	0.7641	-1.34823	Down
Unigene13054_All	532	80	29	7.6776	3.0259	-1.34329	Down
Unigene4874_All	317	11	4	1.7717	0.7004	-1.33888	Down
Unigene9535_All	279	11	4	2.013	0.7958	-1.33887	Down
Unigene29309_All	438	11	4	1.2822	0.5069	-1.33885	Down
Unigene27640_All	255	11	4	2.2024	0.8707	-1.33883	Down
CL1643.Contig1_All	712	44	16	3.1552	1.2474	-1.33881	Down
Unigene27693_All	205	11	4	2.7396	1.0831	-1.3388	Down
Unigene28215_All	263	22	8	4.2709	1.6885	-1.3388	Down
Unigene21995_All	229	11	4	2.4525	0.9696	-1.33879	Down
Unigene22028_All	332	22	8	3.3833	1.3376	-1.33878	Down
Unigene26647_All	209	11	4	2.6872	1.0624	-1.33878	Down
Unigene7046_All	299	11	4	1.8783	0.7426	-1.33877	Down
Unigene29932_All	267	11	4	2.1034	0.8316	-1.33876	Down
Unigene24806_All	259	22	8	4.3368	1.7146	-1.33876	Down
Unigene5002_All	373	22	8	3.0114	1.1906	-1.33875	Down
Unigene27212_All	270	11	4	2.0801	0.8224	-1.33874	Down
Unigene14418_All	315	11	4	1.7829	0.7049	-1.33874	Down
Unigene11873_All	254	11	4	2.2111	0.8742	-1.33873	Down
Unigene12030_All	216	11	4	2.6001	1.028	-1.33873	Down
Unigene28237_All	316	11	4	1.7773	0.7027	-1.33871	Down
Unigene27971_All	228	11	4	2.4632	0.9739	-1.33869	Down
CL2942.Contig3_All	1593	33	12	1.0577	0.4182	-1.33867	Down
CL1963.Contig2_All	1518	11	4	0.37	0.1463	-1.3386	Down
CL2289.Contig11_All	3836	11	4	0.1464	0.0579	-1.33828	Down
Unigene25904_All	266	30	11	5.7582	2.2955	-1.32681	Down
Unigene23278_All	546	38	14	3.5534	1.4233	-1.31996	Down
Unigene29182_All	203	19	7	4.7787	1.9141	-1.31995	Down
Unigene24029_All	204	19	7	4.7552	1.9047	-1.31994	Down
Unigene24815_All	231	19	7	4.1994	1.6821	-1.31992	Down
CL2075.Contig1_All	754	38	14	2.5731	1.0307	-1.31988	Down
Unigene4806_All	371	19	7	2.6147	1.0474	-1.31983	Down
CL2438.Contig2_All	902	35	13	1.9811	0.8	-1.30823	Down
Unigene21439_All	417	70	26	8.5706	3.461	-1.30821	Down
CL100.Contig2_All	1311	8	3	0.3116	0.127	-1.29487	Down
CL2310.Contig7_All	3384	8	3	0.1207	0.0492	-1.2947	Down
CL940.Contig2_All	1762	8	3	0.2318	0.0945	-1.29449	Down
Unigene24851_All	211	8	3	1.9358	0.7892	-1.29447	Down
Unigene29769_All	242	8	3	1.6878	0.6881	-1.29445	Down
Unigene4716_All	471	16	6	1.7344	0.7071	-1.29445	Down
CL1652.Contig1_All	1086	24	9	1.1283	0.46	-1.29444	Down
Unigene9722_All	221	8	3	1.8482	0.7535	-1.29444	Down
Unigene18101_All	323	16	6	2.5291	1.0311	-1.29444	Down
CL2242.Contig3_All	250	8	3	1.6338	0.6661	-1.29442	Down
Unigene5562_All	494	24	9	2.4805	1.0113	-1.29442	Down
Unigene12340_All	225	8	3	1.8153	0.7401	-1.29442	Down
Unigene28623_All	204	8	3	2.0022	0.8163	-1.29441	Down
Unigene19467_All	365	24	9	3.3571	1.3687	-1.29441	Down
Unigene29544_All	277	8	3	1.4746	0.6012	-1.29441	Down
Unigene1977_All	206	8	3	1.9828	0.8084	-1.2944	Down
Unigene4665_All	292	8	3	1.3988	0.5703	-1.2944	Down
Unigene17148_All	284	24	9	4.3146	1.7591	-1.29439	Down
CL1968.Contig1_All	210	8	3	1.945	0.793	-1.29438	Down
Unigene29300_All	387	8	3	1.0554	0.4303	-1.29438	Down
Unigene27284_All	229	8	3	1.7836	0.7272	-1.29437	Down
Unigene3611_All	225	16	6	3.6307	1.4803	-1.29436	Down
Unigene28142_All	218	8	3	1.8736	0.7639	-1.29436	Down
Unigene29413_All	218	8	3	1.8736	0.7639	-1.29436	Down
Unigene14744_All	334	16	6	2.4458	0.9972	-1.29435	Down
CL1390.Contig6_All	1743	16	6	0.4687	0.1911	-1.29434	Down
Unigene29776_All	257	8	3	1.5893	0.648	-1.29433	Down
CL594.Contig2_All	301	8	3	1.357	0.5533	-1.29429	Down
CL2875.Contig2_All	662	8	3	0.617	0.2516	-1.29414	Down
CL646.Contig3_All	2742	16	6	0.2979	0.1215	-1.29387	Down
Unigene5749_All	669	69	26	5.2659	2.1573	-1.28745	Down
Unigene13740_All	287	29	11	5.159	2.1275	-1.27793	Down
Unigene1297_All	262	29	11	5.6513	2.3306	-1.27788	Down
Unigene16590_All	234	121	46	26.4009	10.9121	-1.27466	Down
Unigene14645_All	402	42	16	5.3342	2.2093	-1.27168	Down
Unigene14774_All	298	21	8	3.5979	1.4902	-1.27165	Down
Unigene10636_All	628	97	37	7.8861	3.2705	-1.2698	Down
CL1989.Contig4_All	2065	34	13	0.8406	0.3495	-1.26613	Down
Unigene15643_All	419	81	31	9.8701	4.1069	-1.26501	Down
Unigene29561_All	402	13	5	1.6511	0.6904	-1.25792	Down
Unigene11878_All	379	13	5	1.7513	0.7323	-1.25792	Down
Unigene24290_All	342	13	5	1.9407	0.8115	-1.25791	Down
Unigene22083_All	339	13	5	1.9579	0.8187	-1.2579	Down
CL213.Contig1_All	253	13	5	2.6234	1.097	-1.25787	Down
Unigene7307_All	462	26	10	2.8733	1.2015	-1.25787	Down
Unigene23096_All	350	13	5	1.8964	0.793	-1.25787	Down
Unigene24190_All	264	13	5	2.5141	1.0513	-1.25787	Down
Unigene28793_All	266	13	5	2.4952	1.0434	-1.25786	Down
CL603.Contig1_All	252	13	5	2.6339	1.1014	-1.25786	Down
Unigene20558_All	655	26	10	2.0267	0.8475	-1.25785	Down
Unigene7348_All	303	13	5	2.1905	0.916	-1.25784	Down
Unigene25749_All	227	13	5	2.9239	1.2227	-1.25782	Down
Unigene1338_All	373	13	5	1.7794	0.7441	-1.25782	Down
Unigene17161_All	429	13	5	1.5472	0.647	-1.25782	Down
Unigene29485_All	364	13	5	1.8234	0.7625	-1.25782	Down
Unigene17025_All	353	13	5	1.8803	0.7863	-1.25781	Down
Unigene24482_All	360	13	5	1.8437	0.771	-1.2578	Down
Unigene2142_All	257	13	5	2.5826	1.08	-1.25779	Down
Unigene25003_All	290	13	5	2.2887	0.9571	-1.25779	Down
CL1548.Contig1_All	1041	44	17	2.158	0.9065	-1.25132	Down
Unigene4741_All	318	31	12	4.9772	2.0947	-1.24859	Down
Unigene1172_All	406	31	12	3.8984	1.6407	-1.24857	Down
CL1107.Contig4_All	2292	72	28	1.6039	0.6781	-1.24201	Down
Unigene7014_All	465	18	7	1.9764	0.8356	-1.24199	Down
Unigene25165_All	257	18	7	3.5759	1.5119	-1.24194	Down
Unigene12251_All	265	18	7	3.468	1.4663	-1.24192	Down
Unigene19531_All	285	18	7	3.2246	1.3634	-1.24191	Down
Unigene991_All	859	36	14	2.1397	0.9047	-1.2419	Down
CL3185.Contig3_All	1361	18	7	0.6752	0.2855	-1.24182	Down
Unigene18377_All	550	23	9	2.1351	0.9083	-1.23306	Down
Unigene21982_All	321	23	9	3.6582	1.5563	-1.23301	Down
Unigene12834_All	629	46	18	3.7338	1.5885	-1.23298	Down
Unigene23107_All	422	23	9	2.7827	1.1839	-1.23294	Down
CL1342.Contig13_All	1502	28	11	0.9518	0.4065	-1.2274	Down
CL370.Contig2_All	1818	33	13	0.9268	0.3969	-1.22348	Down
Unigene4842_All	586	33	13	2.8752	1.2314	-1.22336	Down
Unigene16028_All	461	33	13	3.6548	1.5653	-1.22335	Down
Unigene3510_All	545	33	13	3.0915	1.3241	-1.22329	Down
CL30.Contig20_All	4677	66	26	0.7205	0.3086	-1.22326	Down
Unigene22697_All	564	76	30	6.8799	2.9526	-1.2204	Down
Unigene19964_All	1163	78	31	3.4242	1.4796	-1.21056	Down
CL508.Contig4_All	4035	15	6	0.1898	0.0825	-1.20201	Down
CL1803.Contig4_All	1678	10	4	0.3043	0.1323	-1.20168	Down
CL689.Contig2_All	537	5	2	0.4754	0.2067	-1.2016	Down
CL1559.Contig2_All	1135	15	6	0.6748	0.2934	-1.20159	Down
Unigene29822_All	278	5	2	0.9183	0.3993	-1.20149	Down
Unigene7527_All	2705	15	6	0.2831	0.1231	-1.20148	Down
Unigene29811_All	262	5	2	0.9744	0.4237	-1.20147	Down
Unigene28753_All	226	5	2	1.1296	0.4912	-1.20143	Down
CL30.Contig34_All	2437	30	12	0.6285	0.2733	-1.20143	Down
Unigene28633_All	219	5	2	1.1657	0.5069	-1.20142	Down
Unigene27908_All	201	5	2	1.2701	0.5523	-1.20142	Down
Unigene27581_All	207	10	4	2.4665	1.0726	-1.20135	Down
Unigene29191_All	527	10	4	0.9688	0.4213	-1.20135	Down
CL750.Contig2_All	470	10	4	1.0863	0.4724	-1.20134	Down
Unigene7167_All	270	20	8	3.782	1.6447	-1.20132	Down
Unigene28564_All	229	5	2	1.1148	0.4848	-1.20132	Down
Unigene29720_All	213	5	2	1.1985	0.5212	-1.20132	Down
Unigene2350_All	258	20	8	3.9579	1.7212	-1.20132	Down
Unigene14831_All	233	15	6	3.2869	1.4294	-1.20132	Down
Unigene28570_All	238	10	4	2.1452	0.9329	-1.20132	Down
Unigene29354_All	350	10	4	1.4588	0.6344	-1.20132	Down
Unigene27963_All	202	5	2	1.2638	0.5496	-1.20131	Down
Unigene9880_All	417	15	6	1.8366	0.7987	-1.20131	Down
Unigene29430_All	246	10	4	2.0755	0.9026	-1.2013	Down
Unigene25314_All	271	25	10	4.71	2.0483	-1.2013	Down
Unigene30007_All	253	5	2	1.009	0.4388	-1.20129	Down
Unigene24156_All	258	10	4	1.9789	0.8606	-1.20128	Down
Unigene28742_All	258	10	4	1.9789	0.8606	-1.20128	Down
Unigene11085_All	326	40	16	6.2646	2.7244	-1.20128	Down
Unigene29305_All	267	5	2	0.9561	0.4158	-1.20127	Down
Unigene14459_All	293	10	4	1.7425	0.7578	-1.20127	Down
Unigene16932_All	293	10	4	1.7425	0.7578	-1.20127	Down
Unigene27878_All	212	5	2	1.2042	0.5237	-1.20126	Down
Unigene24616_All	389	10	4	1.3125	0.5708	-1.20126	Down
Unigene21742_All	337	15	6	2.2725	0.9883	-1.20126	Down
Unigene4566_All	458	20	8	2.2295	0.9696	-1.20126	Down
Unigene24297_All	277	15	6	2.7648	1.2024	-1.20126	Down
Unigene29307_All	202	10	4	2.5275	1.0992	-1.20126	Down
Unigene20550_All	328	25	10	3.8915	1.6924	-1.20126	Down
Unigene12295_All	397	20	8	2.5721	1.1186	-1.20125	Down
Unigene21790_All	350	15	6	2.1881	0.9516	-1.20125	Down
Unigene8437_All	376	20	8	2.7158	1.1811	-1.20125	Down
Unigene28940_All	352	20	8	2.9009	1.2616	-1.20125	Down
Unigene7345_All	207	15	6	3.6997	1.609	-1.20124	Down
Unigene27534_All	531	5	2	0.4808	0.2091	-1.20124	Down
Unigene2364_All	264	10	4	1.934	0.8411	-1.20124	Down
Unigene21824_All	375	15	6	2.0423	0.8882	-1.20124	Down
Unigene27936_All	280	5	2	0.9117	0.3965	-1.20124	Down
Unigene9818_All	280	10	4	1.8234	0.793	-1.20124	Down
Unigene29918_All	270	5	2	0.9455	0.4112	-1.20124	Down
Unigene4659_All	230	10	4	2.2198	0.9654	-1.20123	Down
Unigene28473_All	246	5	2	1.0377	0.4513	-1.20123	Down
Unigene27788_All	222	10	4	2.2998	1.0002	-1.20122	Down
Unigene29199_All	286	10	4	1.7852	0.7764	-1.20121	Down
CL1418.Contig1_All	209	5	2	1.2214	0.5312	-1.20121	Down
Unigene28466_All	228	10	4	2.2393	0.9739	-1.2012	Down
CL2324.Contig3_All	1828	70	28	1.9551	0.8503	-1.2012	Down
Unigene21886_All	322	10	4	1.5856	0.6896	-1.2012	Down
Unigene28601_All	322	10	4	1.5856	0.6896	-1.2012	Down
Unigene30001_All	250	5	2	1.0211	0.4441	-1.20117	Down
Unigene29104_All	218	5	2	1.171	0.5093	-1.20115	Down
Unigene29742_All	210	5	2	1.2156	0.5287	-1.20115	Down
CL1284.Contig2_All	1249	5	2	0.2044	0.0889	-1.20114	Down
CL2121.Contig1_All	1178	10	4	0.4334	0.1885	-1.20113	Down
Unigene27619_All	243	5	2	1.0505	0.4569	-1.20113	Down
Unigene24607_All	540	5	2	0.4727	0.2056	-1.20108	Down
Unigene29301_All	296	5	2	0.8624	0.3751	-1.20108	Down
Unigene27683_All	272	5	2	0.9385	0.4082	-1.20108	Down
Unigene2527_All	1054	10	4	0.4844	0.2107	-1.20101	Down
CL1730.Contig2_All	694	5	2	0.3678	0.16	-1.20085	Down
Unigene7532_All	3371	25	10	0.3786	0.1647	-1.20083	Down
Unigene19814_All	6243	1366	547	11.1714	4.8636	-1.19971	Down
Unigene14499_All	423	57	23	6.8799	3.0183	-1.18865	Down
CL178.Contig1_All	1333	54	22	2.0683	0.9161	-1.17487	Down
Unigene12141_All	390	27	11	3.5347	1.5657	-1.17478	Down
Unigene2120_All	351	44	18	6.4002	2.8466	-1.16888	Down
Unigene12950_All	394	22	9	2.8509	1.268	-1.16886	Down
Unigene10928_All	418	22	9	2.6872	1.1952	-1.16885	Down
Unigene14824_All	433	22	9	2.5941	1.1538	-1.16884	Down
Unigene28614_All	344	22	9	3.2652	1.4523	-1.16883	Down
Unigene21645_All	351	17	7	2.4728	1.107	-1.15949	Down
Unigene28286_All	205	17	7	4.2339	1.8954	-1.15948	Down
Unigene24413_All	346	17	7	2.5085	1.123	-1.15947	Down
Unigene1013_All	354	34	14	4.9037	2.1953	-1.15945	Down
Unigene21910_All	463	34	14	3.7493	1.6785	-1.15945	Down
Unigene21797_All	327	17	7	2.6543	1.1883	-1.15943	Down
Unigene12120_All	329	17	7	2.6382	1.1811	-1.15942	Down
Unigene29213_All	295	17	7	2.9422	1.3172	-1.15942	Down
Unigene23347_All	241	46	19	9.7452	4.3763	-1.15498	Down
Unigene20733_All	359	29	12	4.1243	1.8555	-1.15234	Down
Unigene9700_All	471	29	12	3.1436	1.4143	-1.15233	Down
Unigene12311_All	262	12	5	2.3385	1.0593	-1.14247	Down
Unigene2009_All	394	12	5	1.555	0.7044	-1.14245	Down
Unigene19631_All	280	12	5	2.1881	0.9912	-1.14243	Down
Unigene7388_All	294	12	5	2.0839	0.944	-1.14243	Down
Unigene4967_All	268	12	5	2.2861	1.0356	-1.14242	Down
Unigene9512_All	217	12	5	2.8234	1.279	-1.14242	Down
Unigene27998_All	445	12	5	1.3768	0.6237	-1.14239	Down
Unigene26533_All	272	12	5	2.2525	1.0204	-1.14239	Down
Unigene24475_All	252	12	5	2.4313	1.1014	-1.14239	Down
CL303.Contig1_All	4143	12	5	0.1479	0.067	-1.14239	Down
Unigene26538_All	209	12	5	2.9315	1.328	-1.14238	Down
Unigene29297_All	247	12	5	2.4805	1.1237	-1.14237	Down
Unigene24903_All	208	12	5	2.9456	1.3344	-1.14237	Down
Unigene12343_All	269	12	5	2.2776	1.0318	-1.14235	Down
Unigene12007_All	328	12	5	1.8679	0.8462	-1.14235	Down
Unigene2200_All	290	12	5	2.1127	0.9571	-1.14235	Down
Unigene26842_All	258	12	5	2.3747	1.0758	-1.14234	Down
Unigene4747_All	265	12	5	2.312	1.0474	-1.14233	Down
CL30.Contig44_All	3474	24	10	0.3527	0.1598	-1.14217	Down
Unigene7521_All	3171	24	10	0.3864	0.1751	-1.14192	Down
Unigene2288_All	265	55	23	10.5966	4.8178	-1.13716	Down
Unigene8674_All	308	55	23	9.1172	4.1452	-1.13715	Down
Unigene15524_All	617	62	26	5.1305	2.3391	-1.13315	Down
Unigene21049_All	366	31	13	4.3244	1.9717	-1.13306	Down
Unigene18849_All	1636	19	8	0.593	0.2714	-1.12761	Down
Unigene28775_All	303	19	8	3.2016	1.4656	-1.1273	Down
Unigene22474_All	712	57	24	4.0874	1.8711	-1.1273	Down
CL1325.Contig1_All	234	19	8	4.1456	1.8978	-1.12725	Down
Unigene16853_All	514	19	8	1.8873	0.864	-1.12722	Down
Unigene14872_All	620	83	35	6.835	3.1336	-1.12512	Down
CL1342.Contig10_All	1355	26	11	0.9797	0.4506	-1.12049	Down
CL1342.Contig12_All	1313	26	11	1.011	0.465	-1.12048	Down
Unigene15809_All	233	26	11	5.6973	2.6206	-1.12038	Down
Unigene10989_All	409	26	11	3.2456	1.4929	-1.12037	Down
Unigene16997_All	309	26	11	4.296	1.9761	-1.12034	Down
Unigene24279_All	599	26	11	2.2161	1.0194	-1.1203	Down
Unigene7723_All	2348	59	25	1.2829	0.591	-1.11818	Down
CL1708.Contig2_All	2464	269	114	5.5739	2.5682	-1.11793	Down
CL30.Contig32_All	4824	33	14	0.3493	0.1611	-1.11651	Down
Unigene23248_All	358	33	14	4.7063	2.1708	-1.11637	Down
Unigene17477_All	7069	2355	1003	17.0091	7.8761	-1.11075	Down
CL300.Contig10_All	959	7	3	0.3727	0.1736	-1.10225	Down
CL8.Contig5_All	1157	7	3	0.3089	0.1439	-1.10207	Down
CL241.Contig1_All	319	7	3	1.1204	0.522	-1.10189	Down
CL2422.Contig2_All	2601	42	18	0.8244	0.3841	-1.10186	Down
CL300.Contig35_All	870	7	3	0.4108	0.1914	-1.10185	Down
Unigene1907_All	294	14	6	2.4313	1.1328	-1.10183	Down
Unigene17141_All	294	14	6	2.4313	1.1328	-1.10183	Down
Unigene28351_All	246	7	3	1.4528	0.6769	-1.10182	Down
CL669.Contig7_All	876	14	6	0.816	0.3802	-1.10181	Down
Unigene29888_All	267	7	3	1.3386	0.6237	-1.1018	Down
Unigene2051_All	211	7	3	1.6938	0.7892	-1.1018	Down
Unigene27749_All	211	7	3	1.6938	0.7892	-1.1018	Down
Unigene21856_All	243	7	3	1.4708	0.6853	-1.10179	Down
Unigene30038_All	217	7	3	1.647	0.7674	-1.10179	Down
Unigene28474_All	217	7	3	1.647	0.7674	-1.10179	Down
Unigene17084_All	365	21	9	2.9375	1.3687	-1.10178	Down
Unigene2076_All	322	14	6	2.2198	1.0343	-1.10177	Down
Unigene24238_All	280	21	9	3.8292	1.7842	-1.10177	Down
Unigene28137_All	333	7	3	1.0733	0.5001	-1.10176	Down
Unigene27408_All	202	7	3	1.7693	0.8244	-1.10176	Down
Unigene28625_All	212	7	3	1.6858	0.7855	-1.10175	Down
Unigene28071_All	232	7	3	1.5405	0.7178	-1.10174	Down
CL2536.Contig2_All	637	28	12	2.2442	1.0457	-1.10173	Down
Unigene12237_All	361	14	6	1.98	0.9226	-1.10172	Down
Unigene19177_All	308	7	3	1.1604	0.5407	-1.10172	Down
Unigene29815_All	214	7	3	1.6701	0.7782	-1.10172	Down
Unigene22130_All	478	7	3	0.7477	0.3484	-1.10171	Down
Unigene29262_All	218	7	3	1.6394	0.7639	-1.10171	Down
Unigene29236_All	228	7	3	1.5675	0.7304	-1.10171	Down
Unigene19215_All	263	7	3	1.3589	0.6332	-1.10171	Down
Unigene4596_All	310	28	12	4.6115	2.1488	-1.1017	Down
Unigene28282_All	216	7	3	1.6546	0.771	-1.10168	Down
Unigene27715_All	301	7	3	1.1874	0.5533	-1.10167	Down
Unigene22667_All	375	14	6	1.9061	0.8882	-1.10167	Down
CL899.Contig1_All	1828	7	3	0.1955	0.0911	-1.10165	Down
Unigene9497_All	286	7	3	1.2496	0.5823	-1.10163	Down
CL2121.Contig3_All	6313	42	18	0.3397	0.1583	-1.1016	Down
CL3828.Contig1_All	798	14	6	0.8957	0.4174	-1.10159	Down
CL30.Contig27_All	3964	49	21	0.6311	0.2941	-1.10156	Down
CL419.Contig5_All	2758	7	3	0.1296	0.0604	-1.10145	Down
CL668.Contig4_All	3482	21	9	0.3079	0.1435	-1.10141	Down
CL300.Contig34_All	1078	7	3	0.3315	0.1545	-1.1014	Down
Unigene22406_All	1033	72	31	3.5586	1.6658	-1.09509	Down
Unigene13893_All	3878	2087	899	27.4767	12.8683	-1.09439	Down
Unigene10151_All	716	58	25	4.1358	1.9382	-1.09345	Down
CL1079.Contig2_All	2450	37	16	0.7711	0.3625	-1.08894	Down
Unigene17922_All	636	30	13	2.4083	1.1346	-1.08583	Down
Unigene22800_All	636	30	13	2.4083	1.1346	-1.08583	Down
Unigene1949_All	324	30	13	4.7274	2.2272	-1.08582	Down
CL2049.Contig2_All	4760	263	114	2.821	1.3294	-1.08543	Down
Unigene18352_All	210	46	20	11.1838	5.2866	-1.081	Down
Unigene2178_All	267	23	10	4.3981	2.079	-1.08099	Down
Unigene26194_All	353	23	10	3.3266	1.5725	-1.08099	Down
Unigene21960_All	320	23	10	3.6697	1.7347	-1.08098	Down
Unigene1302_All	483	23	10	2.4313	1.1493	-1.08097	Down
CL105.Contig1_All	1398	23	10	0.84	0.3971	-1.08089	Down
CL770.Contig2_All	1029	23	10	1.1412	0.5395	-1.08086	Down
Unigene9206_All	456	39	17	4.3667	2.0694	-1.07733	Down
Unigene28396_All	247	16	7	3.3073	1.5731	-1.07204	Down
Unigene17033_All	411	16	7	1.9876	0.9454	-1.07203	Down
Unigene22962_All	376	16	7	2.1726	1.0334	-1.07202	Down
Unigene16838_All	204	16	7	4.0044	1.9047	-1.07202	Down
Unigene10851_All	486	32	14	3.3617	1.599	-1.07202	Down
Unigene25894_All	203	16	7	4.0241	1.9141	-1.072	Down
Unigene2023_All	230	16	7	3.5517	1.6894	-1.072	Down
Unigene28276_All	235	16	7	3.4762	1.6535	-1.07199	Down
Unigene24974_All	225	16	7	3.6307	1.727	-1.07198	Down
Unigene6853_All	508	32	14	3.2161	1.5298	-1.07197	Down
CL30.Contig9_All	2516	32	14	0.6494	0.3089	-1.07197	Down
Unigene20193_All	345	16	7	2.3678	1.1263	-1.07196	Down
Unigene23795_All	715	123	54	8.7831	4.1923	-1.06699	Down
CL30.Contig5_All	3258	25	11	0.3918	0.1874	-1.064	Down
Unigene6211_All	276	25	11	4.6247	2.2123	-1.06381	Down
Unigene3139_All	941	50	22	2.7129	1.2978	-1.06377	Down
Unigene14656_All	349	25	11	3.6573	1.7496	-1.06375	Down
Unigene10835_All	432	34	15	4.0183	1.9274	-1.05993	Down
CL669.Contig5_All	1167	34	15	1.4875	0.7135	-1.0599	Down
Unigene23155_All	541	34	15	3.2087	1.5391	-1.0599	Down
CL30.Contig33_All	5146	34	15	0.3373	0.1618	-1.05982	Down
CL30.Contig25_All	3748	34	15	0.4632	0.2222	-1.05978	Down
CL905.Contig5_All	2130	9	4	0.2157	0.1042	-1.04967	Down
CL30.Contig21_All	3341	18	8	0.2751	0.1329	-1.04962	Down
Unigene29470_All	346	9	4	1.3281	0.6417	-1.04939	Down
Unigene28651_All	247	9	4	1.8604	0.8989	-1.04938	Down
Unigene26858_All	227	9	4	2.0243	0.9781	-1.04937	Down
Unigene29892_All	279	9	4	1.647	0.7958	-1.04936	Down
CL3069.Contig2_All	1116	18	8	0.8235	0.3979	-1.04936	Down
Unigene9420_All	224	9	4	2.0514	0.9912	-1.04936	Down
Unigene19305_All	255	9	4	1.802	0.8707	-1.04935	Down
Unigene7273_All	272	9	4	1.6894	0.8163	-1.04934	Down
Unigene24431_All	271	9	4	1.6956	0.8193	-1.04933	Down
Unigene27227_All	213	9	4	2.1573	1.0424	-1.04932	Down
Unigene21767_All	242	9	4	1.8988	0.9175	-1.04931	Down
Unigene1935_All	256	9	4	1.7949	0.8673	-1.0493	Down
Unigene12174_All	268	9	4	1.7146	0.8285	-1.0493	Down
Unigene28269_All	205	9	4	2.2415	1.0831	-1.0493	Down
Unigene14476_All	205	9	4	2.2415	1.0831	-1.0493	Down
Unigene28427_All	298	9	4	1.542	0.7451	-1.0493	Down
Unigene10514_All	350	18	8	2.6258	1.2688	-1.04929	Down
Unigene29970_All	229	9	4	2.0066	0.9696	-1.04929	Down
Unigene17110_All	208	9	4	2.2092	1.0675	-1.04929	Down
Unigene29539_All	305	9	4	1.5066	0.728	-1.04929	Down
Unigene28368_All	202	9	4	2.2748	1.0992	-1.04929	Down
Unigene19555_All	230	9	4	1.9979	0.9654	-1.04929	Down
Unigene24992_All	230	9	4	1.9979	0.9654	-1.04929	Down
Unigene3098_All	891	45	20	2.5786	1.246	-1.04928	Down
Unigene28805_All	223	9	4	2.0606	0.9957	-1.04928	Down
Unigene1980_All	375	18	8	2.4507	1.1842	-1.04928	Down
CL2958.Contig1_All	2169	63	28	1.483	0.7166	-1.04928	Down
Unigene9540_All	334	9	4	1.3758	0.6648	-1.04928	Down
Unigene14465_All	206	18	8	4.4612	2.1557	-1.04928	Down
CL1542.Contig3_All	1160	9	4	0.3961	0.1914	-1.04927	Down
Unigene28342_All	217	9	4	2.1175	1.0232	-1.04927	Down
Unigene2080_All	222	9	4	2.0699	1.0002	-1.04927	Down
Unigene29312_All	277	9	4	1.6589	0.8016	-1.04927	Down
CL1522.Contig3_All	711	9	4	0.6463	0.3123	-1.04927	Down
Unigene29174_All	203	9	4	2.2636	1.0938	-1.04927	Down
Unigene15788_All	425	36	16	4.3248	2.0898	-1.04927	Down
Unigene24307_All	351	18	8	2.6183	1.2652	-1.04926	Down
Unigene28450_All	339	9	4	1.3555	0.655	-1.04926	Down
Unigene29207_All	324	9	4	1.4182	0.6853	-1.04925	Down
Unigene29632_All	378	9	4	1.2156	0.5874	-1.04925	Down
Unigene24223_All	333	9	4	1.3799	0.6668	-1.04924	Down
Unigene24527_All	270	9	4	1.7019	0.8224	-1.04923	Down
Unigene28892_All	201	9	4	2.2861	1.1047	-1.04923	Down
Unigene28758_All	304	9	4	1.5115	0.7304	-1.04922	Down
Unigene29370_All	212	9	4	2.1675	1.0474	-1.04922	Down
Unigene29984_All	206	9	4	2.2306	1.0779	-1.04921	Down
CL2929.Contig2_All	1007	18	8	0.9126	0.441	-1.0492	Down
Unigene28151_All	310	9	4	1.4823	0.7163	-1.0492	Down
Unigene29830_All	388	9	4	1.1843	0.5723	-1.04919	Down
Unigene10867_All	399	9	4	1.1516	0.5565	-1.04919	Down
Unigene25518_All	233	9	4	1.9721	0.953	-1.04918	Down
Unigene28084_All	250	9	4	1.838	0.8882	-1.04918	Down
CL1086.Contig2_All	1594	18	8	0.5765	0.2786	-1.04913	Down
CL30.Contig31_All	3448	45	20	0.6663	0.322	-1.04911	Down
CL1526.Contig1_All	1885	18	8	0.4875	0.2356	-1.04906	Down
CL1989.Contig5_All	2328	9	4	0.1974	0.0954	-1.04906	Down
Unigene7536_All	3041	56	25	0.9402	0.4563	-1.04299	Down
Unigene8179_All	699	94	42	6.8659	3.3353	-1.04163	Down
Unigene16547_All	666	38	17	2.9131	1.4169	-1.03982	Down
CL2993.Contig1_All	604	49	22	4.142	2.0219	-1.03462	Down
Unigene2329_All	321	20	9	3.1811	1.5563	-1.03141	Down
Unigene2151_All	369	20	9	2.7673	1.3539	-1.03136	Down
Unigene10985_All	439	20	9	2.326	1.138	-1.03135	Down
Unigene2065_All	297	20	9	3.4381	1.6821	-1.03135	Down
Unigene13746_All	291	20	9	3.509	1.7168	-1.03134	Down
Unigene3599_All	396	20	9	2.5786	1.2616	-1.03133	Down
Unigene9521_All	277	20	9	3.6864	1.8036	-1.03133	Down
Unigene6138_All	241	20	9	4.237	2.073	-1.03132	Down
Unigene17058_All	495	20	9	2.0629	1.0093	-1.03132	Down
Unigene7163_All	370	31	14	4.2777	2.1004	-1.02617	Down
Unigene7517_All	4011	31	14	0.3946	0.1938	-1.02582	Down
Unigene1160_All	529	73	33	7.0456	3.4628	-1.02478	Down
CL668.Contig5_All	5287	22	10	0.2125	0.105	-1.01707	Down
CL3621.Contig1_All	2585	22	10	0.4345	0.2147	-1.01703	Down
CL1986.Contig4_All	792	11	5	0.7091	0.3504	-1.01699	Down
Unigene7487_All	435	11	5	1.2911	0.638	-1.01697	Down
Unigene7045_All	219	11	5	2.5645	1.2673	-1.01692	Down
Unigene19645_All	246	11	5	2.283	1.1282	-1.01691	Down
Unigene19560_All	268	11	5	2.0956	1.0356	-1.0169	Down
Unigene28906_All	251	22	10	4.4751	2.2115	-1.01689	Down
Unigene28542_All	288	11	5	1.9501	0.9637	-1.01689	Down
CL2109.Contig4_All	297	11	5	1.891	0.9345	-1.01688	Down
Unigene26461_All	223	11	5	2.5185	1.2446	-1.01688	Down
Unigene12364_All	325	11	5	1.7281	0.854	-1.01688	Down
Unigene25813_All	217	11	5	2.5881	1.279	-1.01688	Down
Unigene12085_All	279	11	5	2.013	0.9948	-1.01687	Down
Unigene27518_All	510	11	5	1.1012	0.5442	-1.01687	Down
Unigene28545_All	518	22	10	2.1684	1.0716	-1.01686	Down
Unigene2318_All	260	11	5	2.1601	1.0675	-1.01686	Down
Unigene13048_All	529	33	15	3.185	1.574	-1.01686	Down
CL3566.Contig1_All	262	55	25	10.7179	5.2967	-1.01686	Down
Unigene24338_All	347	22	10	3.237	1.5997	-1.01686	Down
CL668.Contig3_All	5217	22	10	0.2153	0.1064	-1.01685	Down
Unigene24446_All	209	11	5	2.6872	1.328	-1.01685	Down
Unigene28355_All	312	11	5	1.8001	0.8896	-1.01685	Down
Unigene21934_All	207	11	5	2.7131	1.3408	-1.01685	Down
Unigene4786_All	309	11	5	1.8175	0.8982	-1.01685	Down
Unigene2006_All	275	11	5	2.0423	1.0093	-1.01684	Down
Unigene20484_All	311	22	10	3.6117	1.7849	-1.01683	Down
Unigene7030_All	267	11	5	2.1034	1.0395	-1.01683	Down
Unigene26271_All	334	11	5	1.6815	0.831	-1.01683	Down
Unigene9677_All	440	11	5	1.2764	0.6308	-1.01683	Down
Unigene19414_All	320	22	10	3.5101	1.7347	-1.01683	Down
Unigene8732_All	480	33	15	3.5101	1.7347	-1.01683	Down
Unigene4648_All	210	11	5	2.6744	1.3217	-1.01682	Down
Unigene27045_All	277	11	5	2.0275	1.002	-1.01682	Down
Unigene4293_All	659	44	20	3.4089	1.6847	-1.01681	Down
Unigene11928_All	270	11	5	2.0801	1.028	-1.01681	Down
Unigene4858_All	428	22	10	2.6244	1.297	-1.01681	Down
Unigene9526_All	284	11	5	1.9775	0.9773	-1.0168	Down
Unigene29225_All	252	11	5	2.2286	1.1014	-1.0168	Down
Unigene14726_All	252	11	5	2.2286	1.1014	-1.0168	Down
Unigene17996_All	330	11	5	1.7019	0.8411	-1.0168	Down
Unigene7247_All	298	11	5	1.8846	0.9314	-1.01679	Down
Unigene9827_All	353	11	5	1.591	0.7863	-1.01678	Down
Unigene27760_All	398	11	5	1.4111	0.6974	-1.01676	Down
Unigene24193_All	348	11	5	1.6138	0.7976	-1.01672	Down
CL2289.Contig12_All	3872	11	5	0.145	0.0717	-1.01601	Down
Unigene7918_All	360	90	41	12.7641	6.3219	-1.01366	Down
CL2664.Contig3_All	284	35	16	6.2922	3.1273	-1.00865	Down
Unigene20194_All	466	35	16	3.8347	1.9059	-1.00864	Down
CL944.Contig3_All	2291	59	27	1.3149	0.6542	-1.00715	Down
Unigene4619_All	740	24	11	1.6559	0.8251	-1.00497	Down
Unigene21872_All	344	24	11	3.5621	1.775	-1.00491	Down
Unigene14676_All	478	24	11	2.5635	1.2774	-1.0049	Down
Unigene4830_All	435	24	11	2.8169	1.4037	-1.00487	Down
Unigene20101_All	214	24	11	5.7259	2.8533	-1.00487	Down
Unigene14524_All	368	24	11	3.3298	1.6593	-1.00486	Down
Unigene8242_All	678	37	17	2.7863	1.3918	-1.0014	Down
Unigene1474_All	327	37	17	5.777	2.8858	-1.00135	Down

## Sheet: 21 Genes in apoptosis pathway
geneID	geneLength	ASO_rawfragments(19743556)	Sf_15_rawfragments(18014905)	ASO_FPKM	Sf_15_FPKM	log2 Ratio(Sf_15/ASO)	Up-Down-Regulation(Sf_15/ASO)
CL2476.Contig2_All	819	3	0	0.187	0	-7.54689	Down
CL2476.Contig1_All	1137	8	2	0.3592	0.0976	-1.87983	Down
CL1915.Contig2_All	1200	25	12	1.0637	0.5551	-0.938272	Down
Unigene6917_All	511	26	14	2.5978	1.5208	-0.77246	Down
CL2078.Contig2_All	2344	134	77	2.9187	1.8235	-0.678616	Down
Unigene17709_All	1902	293	208	7.8651	6.0704	-0.373674	Down
Unigene15004_All	3385	706	520	10.6487	8.5273	-0.320516	Down
Unigene6483_All	1134	532	403	23.9524	19.727	-0.279999	Down
Unigene15078_All	3954	1091	828	14.0876	11.6242	-0.277294	Down
Unigene18734_All	1816	2092	1608	58.816	49.1517	-0.258967	Down
Unigene22252_All	1260	83	64	3.3632	2.8195	-0.254395	Down
Unigene3058_All	1962	1014	789	26.3869	22.3227	-0.24131	Down
Unigene17333_All	1999	131	102	3.3459	2.8324	-0.240369	Down
Unigene6957_All	771	129	101	8.5425	7.2717	-0.232366	Down
Unigene18724_All	887	107	87	6.159	5.4446	-0.17787	Down
Unigene5382_All	3100	668	578	11.0018	10.3499	-0.0881228	Down
CL798.Contig2_All	3295	318	277	4.9274	4.6665	-0.0784857	Down
Unigene10575_All	1268	165	147	6.6438	6.4353	-0.0460012	Down
CL3470.Contig2_All	2529	936	838	18.8963	18.3935	-0.0389077	Down
Unigene4153_All	2027	545	490	13.7275	13.4187	-0.032824	Down
Unigene113_All	2804	462	424	8.4123	8.3937	-0.0031934	Down
